# Supplementary material for: Association between Systemic Immune-Inflammation Index and female breast cancer based on NHANES data (2001–2018): A cross-sectional study
Source: PLoS One. 2025 Sep 4;20(9):e0330571. doi: 10.1371/journal.pone.0330571 (PMC12410753; doi:10.1371/journal.pone.0330571)
Supplement: S1 File — Raw experimental data supporting all analyses presented in this study. (XLSX) [file pone.0330571.s005.xlsx]

## Sheet: DM_FilterCol_py
year	SEQN	RIAGENDR	RIDAGEYR	race	Education_level	marital	weight1	SDMVPSU	SDMVSTRA	BMXBMI	LBXNEPCT	LBDLYMNO	LBDNENO	sii	cancer	gaoxueya	diabate	chuchao	pregnant	biyunyao	smoke
2009-2010	54133	2	43	4	3	2	1931.96	1	86	40	67.8	2.7	7.1	520.667	0	1	1	2	1	1	2
2011-2012	71538	2	54	2	1	2	2285.03	1	100	40	49.3	2.5	3.2	299.52	0	1	1	1	1	1	2
2011-2012	67586	2	54	2	1	2	1969.79	2	95	40	55.5	3.2	4.8	340.5	0	1	1	2	1	0	1
2013-2014	74566	2	55	1	3	2	3148.77	1	110	40	58	2.7	4.8	467.556	0	1	0	2	1	1	2
2011-2012	65869	2	66	2	2	2	1139.17	2	100	40	51.2	2.5	4	369.6	0	1	0	2	1	1	0
2011-2012	67745	2	72	1	3	2	3393.87	3	91	40	58.4	2	4.1	543.25	1	0	0	2	1	1	1
2015-2016	85243	2	43	4	3	2	2907	2	123	40	55.9	3.3	6.5	781.97	0	0	0	1	1	1	0
2015-2016	93610	2	28	2	3	2	5320.68	1	132	40	52.8	4.2	5.9	341.357	0	0	0	1	1	1	0
2017-2018	101252	2	33	4	3	2	1674.16	2	144	40	40.7	2.7	2.2	259.926	0	0	0	1	1	0	0
2011-2012	63304	2	32	1	2	2	13960.2	2	91	40	64.3	1.9	4.4	748	0	0	0	2	0	1	0
2003-2004	22314	2	46	2	3	2	3233.56	1	38	39.98	52.1	2.8	3.6	456.429	0	1	1	2	1	1	0
2007-2008	50140	2	75	3	1	2	1341.26	1	66	39.97	64.9	2.6	5.9	807.846	0	1	0	2	1	0	1
2005-2006	36285	2	34	3	1	2	295.912	1	57	39.97	73.4	2.1	9.8	1446.67	0	0	0	1	1	0	1
2001-2002	16887	2	47	2	3	2	3091.89	1	14	39.97	57	1.4	2.3	522.429	0	0	0	2	1	0	0
2007-2008	50888	2	72	2	1	2	1749.12	2	67	39.93	43.9	3	3	366	0	1	1	2	1	0	0
2003-2004	25764	2	53	2	2	2	2832.04	1	41	39.93	58.8	2.1	3.9	590.571	0	1	0	2	1	1	2
2011-2012	66909	2	27	1	2	2	5860.87	1	95	39.9	66.1	3.6	8.9	860.333	0	0	1	2	1	1	2
2009-2010	52589	2	52	3	1	2	1152.36	1	82	39.9	60.1	2.1	4.3	491.429	1	1	0	1	1	0	2
2015-2016	91317	2	36	2	3	2	1555.02	1	123	39.9	59.2	2.5	5.1	456.96	0	0	0	2	1	1	0
2011-2012	70838	2	25	2	3	2	3162.46	2	101	39.9	56.8	1.9	3.1	414.421	0	0	0	2	1	1	0
2007-2008	45648	2	62	2	1	2	1576.9	1	72	39.86	51.3	2	2.5	302.5	0	1	0	2	1	0	0
2007-2008	48264	2	44	4	3	2	1903.83	2	60	39.85	65.2	2.2	5.2	699.636	0	1	0	2	1	1	0
2009-2010	59627	2	71	2	2	2	1757.23	2	78	39.82	57	1.2	2.3	433.167	0	1	1	2	1	0	0
2001-2002	15545	2	54	2	2	2	2873.75	1	27	39.82	56.4	2.9	4.9	579.552	0	1	0	2	1	1	0
2007-2008	45020	2	59	1	3	2	10706.3	1	61	39.81	63.3	1.8	7.9	1580	0	1	0	2	0	1	0
2017-2018	101323	2	74	2	2	2	1898.29	2	145	39.8	70.2	1	4	888	0	1	1	1	1	1	2
2013-2014	75637	2	70	1	3	2	3207.42	2	109	39.8	70.7	2.7	9.4	1291.63	0	1	1	1	1	1	1
2017-2018	101461	2	59	3	1	2	1112.17	2	135	39.8	54.5	3	4.4	303.6	0	0	1	2	0	0	0
2013-2014	81268	2	22	1	2	2	5307.22	2	112	39.8	62.8	3	7.6	820.8	0	1	0	2	0	1	2
2015-2016	89645	2	54	2	3	2	3701.36	1	132	39.8	56	3	5	406.667	0	0	0	1	1	1	0
2013-2014	81659	2	38	3	3	2	4032.71	1	111	39.8	71.1	1.6	6	836.25	0	0	0	2	1	1	0
2013-2014	78334	2	28	2	2	2	4956.06	2	115	39.8	55.3	1.4	2.1	484.5	0	0	0	2	1	1	0
2013-2014	76656	2	23	1	2	2	8735.91	2	112	39.8	56.1	4.1	6.8	525.756	0	0	0	1	0	1	2
2007-2008	51583	2	63	1	1	2	6676.67	1	63	39.79	51.3	3.2	4.7	458.25	0	1	1	2	1	1	1
2007-2008	46830	2	62	2	1	2	1411.13	1	68	39.78	44.3	2	2	236	0	0	0	2	0	0	2
2007-2008	47274	2	62	3	3	2	586.648	1	65	39.76	49.9	3.4	4.2	287.824	1	1	1	1	1	1	0
2001-2002	12428	2	51	1	2	2	6744.94	1	15	39.76	65	1.5	3.6	451.2	0	0	0	1	1	1	0
2015-2016	84584	2	62	4	3	2	849.849	2	129	39.7	53.8	2.7	4	382.222	0	1	1	2	1	1	0
2013-2014	74781	2	51	2	3	2	2300.59	2	114	39.7	40.2	2.6	2.1	172.038	0	1	1	2	1	1	0
2013-2014	79441	2	67	2	1	2	2269.7	2	116	39.7	51.3	3.8	5.1	457.658	0	1	0	2	1	0	2
2011-2012	63837	2	70	1	3	2	7131.44	1	91	39.7	46.6	2.1	2.5	207.143	0	1	0	1	1	1	1
2011-2012	71112	2	55	2	3	2	2468.36	2	96	39.7	50.8	2.1	2.7	448.714	0	1	0	2	1	1	1
2015-2016	84587	2	22	3	3	2	2511.85	1	120	39.7	68	2	5.6	1111.6	0	0	0	2	0	1	0
2007-2008	50933	2	20	2	3	2	3161.8	1	59	39.7	66.9	2.2	5.9	1169.27	0	0	0	1	0	1	0
2015-2016	86029	2	26	1	3	2	10060.1	1	126	39.7	58.9	3.9	7.3	610.205	0	0	0	2	0	0	0
2009-2010	52629	2	67	1	2	2	1976.44	2	81	39.67	66.1	2	5.8	812	0	1	0	2	1	1	0
2003-2004	26565	2	50	2	2	2	3225.77	1	36	39.66	45.1	2.7	3	428.889	0	1	1	2	1	1	1
2001-2002	10630	2	66	3	1	2	431.693	2	17	39.64	48.7	2.8	3.3	195.643	0	0	1	1	1	0	0
2007-2008	44431	2	47	4	1	2	1922.6	1	64	39.62	69.8	2.4	7.2	864	0	1	0	1	1	1	2
2017-2018	99260	2	48	1	3	2	13087.2	1	135	39.6	70.3	2.7	8	877.037	0	1	1	1	1	1	0
2013-2014	80583	2	24	2	3	2	3526.46	1	111	39.6	66.7	2.9	8.3	675.448	0	1	0	2	1	1	1
2015-2016	91960	2	67	4	2	2	1003.25	2	127	39.6	68.3	2.2	8.6	1118	0	1	0	2	1	1	1
2015-2016	85299	2	65	1	3	2	14230.1	1	127	39.6	62.2	2	5.6	893.2	1	1	0	2	1	1	0
2015-2016	89919	2	40	3	1	2	1814.94	1	120	39.6	62.2	2.1	4.2	442	0	1	0	1	1	0	0
2017-2018	101216	2	55	2	2	2	2313.95	1	145	39.6	52.5	2.6	4	278.462	0	1	0	2	0	0	2
2013-2014	82191	2	76	1	3	2	8427.82	2	112	39.6	66.8	1.2	4.3	516	0	0	0	2	1	0	1
2017-2018	97100	2	22	1	3	2	12082	1	145	39.6	57.2	3.6	5.8	502.667	0	0	0	2	0	0	0
2001-2002	17200	2	30	4	1	2	536.576	1	21	39.56	69.9	1.9	6	770.526	0	0	0	1	1	1	2
2009-2010	52566	2	70	2	3	2	2160.54	2	83	39.55	56.8	2.1	3.5	416.667	0	1	0	2	1	1	1
2009-2010	57988	2	40	1	2	2	2309.11	1	87	39.55	65.1	2.1	5.3	817.714	0	1	0	1	1	1	1
2009-2010	51908	2	43	4	3	2	1811.8	2	82	39.55	59.5	2	4	544	0	0	0	1	1	1	1
2003-2004	21894	2	73	2	1	2	2315.38	2	37	39.54	52.7	3.7	5.6	302.703	0	1	0	2	1	1	0
2009-2010	56469	2	77	2	2	2	1618.34	2	89	39.53	41.7	2	2	157	0	1	1	2	1	1	0
2001-2002	15187	2	27	2	3	2	4086.08	1	16	39.53	38.2	2.6	2.2	203.077	0	0	0	2	1	1	0
2001-2002	20330	2	22	1	3	2	8529.27	1	18	39.52	58.3	1.6	3.6	882	0	0	0	1	0	1	0
2003-2004	22064	2	26	2	2	2	3617.97	2	37	39.52	50.8	1.9	2.6	244.947	0	0	0	1	0	1	0
2017-2018	99282	2	42	2	3	2	2986.77	2	144	39.5	51.2	2.5	3.2	401.92	0	1	1	2	1	1	2
2011-2012	65293	2	64	2	2	2	1201.39	1	96	39.5	63	3.1	6.4	307.613	0	1	1	2	1	1	1
2015-2016	86262	2	31	2	3	2	4277.56	2	127	39.5	65.9	2.3	6	696.522	0	0	1	2	0	1	2
2013-2014	81025	2	69	3	2	2	970.422	1	117	39.5	56.6	2.5	4.6	430.56	0	1	0	2	1	1	2
2017-2018	94281	2	31	4	2	2	3828.17	2	146	39.5	60.3	2.9	6.9	1946.28	0	0	0	2	1	1	2
2001-2002	20567	2	55	1	1	2	6316.06	1	18	39.5	50.7	1.9	2.6	309.263	0	0	0	2	1	1	0
2011-2012	69085	2	49	4	1	2	3194.88	2	93	39.5	55.7	2.7	4	459.259	0	0	0	1	1	1	0
2013-2014	77788	2	21	2	3	2	2444.7	1	112	39.5	41.5	3	2.5	297.5	0	0	0	1	0	1	0
2001-2002	19717	2	58	2	1	2	2873.23	1	27	39.49	45.3	4.2	4.3	328.643	0	1	1	2	1	0	2
2009-2010	58987	2	60	3	1	2	708.983	1	81	39.49	73.3	1.7	6.2	1305.65	1	1	0	2	1	1	0
2007-2008	49988	2	35	2	1	2	2565.94	1	68	39.47	62.8	1.8	4.5	860	0	0	1	1	1	0	0
2001-2002	17096	2	71	2	2	2	1723.45	1	24	39.45	66.7	1.3	4.4	984.923	0	1	1	2	1	0	1
2005-2006	34939	2	35	1	3	2	6724.55	1	47	39.45	54.5	2.3	3.8	538.609	0	1	0	2	1	1	0
2005-2006	38057	2	29	2	3	2	616.008	2	49	39.43	75.3	2	8.2	992.2	0	0	0	2	1	1	0
2009-2010	53970	2	51	4	3	2	1214.49	1	78	39.42	43.3	2.1	2.2	250.381	0	1	0	1	1	1	0
2011-2012	68536	2	60	2	2	2	994.342	2	95	39.4	58.7	3.9	6.3	402.231	0	1	1	1	1	0	2
2015-2016	86498	2	73	3	3	2	1234.42	1	121	39.4	63.7	1.3	3.4	452.462	1	1	1	2	1	1	0
2017-2018	97999	2	80	2	3	2	3306.67	2	148	39.4	60.9	2.8	6.6	681.214	0	1	0	2	1	0	1
2017-2018	99868	2	70	1	3	2	18897.5	2	145	39.4	65.1	0.9	2.9	528.444	0	1	0	2	1	1	0
2013-2014	79554	2	48	4	2	2	3133.28	1	111	39.4	50.9	4.6	6.1	375.283	0	0	0	2	1	1	2
2013-2014	76877	2	52	2	2	2	2270.39	2	108	39.4	46.8	1.8	2.1	275.333	0	0	0	2	1	1	1
2017-2018	95836	2	55	1	2	2	3914.9	2	139	39.4	61.6	1.4	3.3	334.714	1	0	0	2	1	1	0
2013-2014	82425	2	43	2	3	2	3282.71	2	115	39.4	34.5	2.7	1.7	134.111	0	0	0	2	1	0	0
2013-2014	75908	2	24	2	3	2	3286.27	1	112	39.4	55.4	2.7	4.2	507.111	0	0	0	2	1	0	0
2011-2012	65122	2	24	1	3	2	13346.9	1	98	39.4	72.4	1.9	6.2	724.421	0	0	0	2	0	1	0
2003-2004	24787	2	65	2	1	2	1636.68	2	37	39.31	49.1	2.7	3.8	388.444	0	1	0	2	1	1	1
2017-2018	93788	2	66	1	3	2	16610.2	1	140	39.3	64	3.4	7.6	751.059	0	1	1	2	1	1	1
2015-2016	90908	2	61	2	3	2	2333.3	2	126	39.3	52.6	1.3	2.3	486.538	0	1	1	2	1	1	0
2011-2012	68064	2	80	3	2	2	2101.17	2	98	39.3	71.2	1.8	6.9	1092.5	0	1	1	2	1	0	0
2011-2012	71284	2	64	2	3	2	1187.94	2	90	39.3	60.9	1.3	3.1	460.231	0	1	1	2	0	0	1
2015-2016	91732	2	55	1	3	2	14515.1	1	121	39.3	65.7	1.2	3.6	537	0	1	0	2	1	1	2
2017-2018	101106	2	49	2	3	2	1260.51	1	144	39.3	63.8	2.1	4.5	439.286	0	1	0	2	1	1	2
2015-2016	88351	2	41	1	3	2	3381.27	2	120	39.3	55.2	5.4	8.6	705.519	0	1	0	1	1	1	2
2015-2016	91622	2	34	3	1	2	4523.99	2	127	39.3	65	2	6.8	867	0	1	0	2	1	1	2
2015-2016	86091	2	64	3	1	2	1192.51	1	128	39.3	53.9	2.9	4.7	210.69	0	1	0	1	1	1	0
2017-2018	97423	2	32	4	2	2	5353.89	2	134	39.3	50.3	2.6	3.1	252.769	0	0	0	1	1	0	0
2007-2008	46180	2	50	3	3	2	1757.82	1	71	39.29	61.2	1.8	3.9	459.333	0	1	0	2	1	1	2
2001-2002	11345	2	62	2	3	2	2208.28	2	18	39.29	51.7	3.2	4.5	675	0	1	0	2	1	1	0
2007-2008	51592	2	62	1	1	2	3162.78	2	59	39.27	57.4	2.3	3.8	383.304	0	1	1	2	1	0	1
2003-2004	22949	2	20	2	1	2	805.615	2	33	39.26	71.6	2.1	8.2	1202.67	0	0	0	1	1	1	2
2005-2006	36503	2	52	1	3	2	11077.7	1	54	39.25	68.9	1.7	5.5	973.824	0	1	0	2	1	0	0
2009-2010	60118	2	41	2	3	2	2815.94	1	84	39.25	46.4	4.3	5	258.14	0	0	0	2	1	1	2
2001-2002	19418	2	27	1	3	2	6666.76	2	21	39.24	63.8	1.9	4.2	588	0	0	0	1	0	1	0
2001-2002	14881	2	72	1	2	2	4556.77	1	23	39.21	65.1	2.3	5.9	769.565	0	1	1	2	1	1	2
2001-2002	14521	2	58	2	2	2	3091.33	1	14	39.21	40.2	2.8	2.5	300.893	0	1	1	1	1	1	0
2003-2004	21156	2	67	3	1	2	522.489	2	38	39.21	47.6	2.4	2.8	270.667	0	0	0	2	1	1	1
2015-2016	89692	2	64	2	3	2	1878.18	2	119	39.2	63	1.2	3.3	610.5	0	1	0	2	1	1	1
2011-2012	65634	2	61	2	3	2	1077.32	3	90	39.2	34.7	2.1	1.4	143.333	0	1	0	2	1	1	0
2015-2016	88625	2	33	2	3	2	3172.6	1	123	39.2	47.3	2.3	2.6	263.391	0	1	0	1	1	1	0
2013-2014	78557	2	70	1	2	2	3877.28	2	112	39.2	53.5	2.7	4.3	242.074	0	1	0	2	1	0	0
2005-2006	34781	2	48	2	3	2	3551.18	2	53	39.2	56.3	3.8	5.9	631.921	0	1	0	2	0	1	2
2015-2016	85337	2	43	2	3	2	1663.19	1	123	39.2	47.8	3.1	3.5	373.71	0	0	0	2	1	1	0
2017-2018	102360	2	28	2	3	2	1366.96	2	144	39.2	35.5	2.5	1.7	191.76	0	0	0	2	1	1	0
2017-2018	95936	2	63	2	2	2	1206.34	1	138	39.2	34.7	3.1	1.9	134.226	1	0	0	2	1	1	0
2003-2004	25578	2	41	2	1	2	2971.3	1	41	39.18	63.3	2.1	4.5	752.143	0	1	0	2	1	0	0
2009-2010	53785	2	56	1	3	2	2886.36	2	76	39.16	76.5	1.2	5.6	1092	0	1	0	1	0	1	0
2009-2010	61667	2	71	4	1	2	979.622	2	88	39.15	58.4	1.8	3.6	396	0	1	0	2	1	0	0
2001-2002	18441	2	20	2	2	2	4394.59	2	20	39.14	34.5	2.4	1.4	131.833	0	0	0	2	0	0	0
2009-2010	57920	2	66	4	1	2	541.94	1	78	39.12	70.9	1.9	6	1127.37	0	0	1	2	1	0	0
2013-2014	77560	2	60	2	3	2	2261.12	1	112	39.1	38.5	2.2	1.8	306.818	0	1	1	2	0	1	1
2011-2012	64055	2	59	2	2	2	1823.85	1	96	39.1	66.8	1.2	3.1	692.333	0	0	1	1	1	1	0
2011-2012	62445	2	42	2	3	2	2196.93	2	95	39.1	58.3	2.4	4.1	428.792	0	1	0	1	1	1	2
2013-2014	73631	2	56	2	1	2	3305.88	1	111	39.1	54.3	1.9	3	287.368	0	1	0	2	1	1	2
2005-2006	31153	2	44	4	2	2	4728.29	2	54	39.1	55.3	2.8	4.6	402.5	0	1	0	2	1	0	1
2013-2014	73845	2	70	1	2	2	6249.69	1	112	39.1	65.2	2.1	5.5	628.571	0	1	0	1	1	1	0
2017-2018	93837	2	35	1	2	2	4124.6	1	145	39.1	64.7	2	5	665	0	0	0	2	1	1	2
2011-2012	68199	2	30	4	3	2	3262.89	2	92	39.1	69.1	1.5	5.3	674.867	0	0	0	1	1	1	0
2011-2012	68945	2	27	2	2	2	2118.08	1	90	39.1	56.7	2.9	4.5	311.897	0	0	0	2	1	0	0
2015-2016	92846	2	23	1	2	2	7804.95	1	127	39.1	51.6	2.5	3.5	386.4	0	0	0	1	1	0	0
2015-2016	91126	2	44	2	2	2	3202.44	1	132	39.1	52.4	1.7	2.3	418.059	0	0	0	2	0	1	0
2015-2016	88684	2	28	3	2	2	3228.08	1	121	39.1	56.2	3	5.2	428.133	0	0	0	2	0	0	0
2017-2018	100326	2	21	2	2	2	4760.25	1	147	39.1	48	3.2	3.8	559.312	0	0	0	2	0	0	0
2003-2004	26941	2	43	1	2	2	15728.9	2	36	39.07	79.5	1.3	7.4	1952.46	0	0	0	1	1	1	1
2009-2010	54124	2	48	4	3	2	1865.02	1	88	39.06	68.1	1.8	5.5	638.611	0	0	1	2	1	1	2
2013-2014	79419	2	70	1	3	2	4240.28	2	105	39	64.9	1.9	5.6	536.421	0	1	1	1	0	1	0
2007-2008	44093	2	36	1	3	2	4005.46	1	64	39	62.7	2.3	5.1	454.565	0	1	0	1	1	0	2
2015-2016	84948	2	41	2	3	2	2141.09	1	124	39	64.6	1.7	4.7	588.882	0	1	0	2	1	0	0
2011-2012	70498	2	63	1	3	2	10909.1	1	99	39	61.6	1.4	3.3	744.857	0	1	0	1	0	1	0
2017-2018	101052	2	49	2	1	2	3535.27	1	141	39	74.6	1.7	9.7	1917.18	0	1	0	2	0	0	0
2013-2014	77858	2	37	1	1	2	3785.26	2	112	39	67.8	2.3	6.3	1002.52	0	0	0	2	1	1	2
2017-2018	98828	2	29	2	3	2	2364.94	1	145	39	44.3	2.3	2.3	293	0	0	0	1	1	1	0
2015-2016	90113	2	27	2	3	2	3451.53	1	129	39	58.4	3.4	6.1	579.5	0	0	0	2	1	0	0
2011-2012	66093	2	41	2	3	2	3625.94	1	100	39	65.7	3.2	7.6	909.625	0	0	0	1	0	1	0
2017-2018	98921	2	26	1	3	2	10957.1	1	147	39	55.2	2.1	3.8	635.143	0	0	0	1	0	1	0
2007-2008	48191	2	48	3	3	2	2699.78	2	70	38.93	66.3	2.3	5.9	987.609	0	1	0	1	1	1	1
2003-2004	30040	2	65	4	2	2	1851.66	1	32	38.93	37.2	2.4	1.9	184.458	0	1	0	1	1	1	0
2007-2008	43674	2	57	2	1	2	2537.47	1	59	38.93	65.1	1.4	3.8	1080.29	0	1	0	1	1	1	0
2007-2008	43444	2	54	2	3	2	2288.53	1	65	38.91	31.3	4	2.2	143.55	0	1	0	2	1	1	0
2009-2010	60427	2	51	1	3	2	8021.87	1	80	38.9	65.3	2.3	5.5	569.13	0	1	1	1	1	1	1
2003-2004	26974	2	49	2	3	2	3477.11	2	37	38.9	70.2	1.7	5.7	502.941	0	1	1	1	1	1	0
2013-2014	81358	2	77	2	1	2	1673.51	2	117	38.9	51.5	2.7	3.7	246.667	0	1	1	2	1	0	0
2015-2016	87795	2	78	3	1	2	1399.37	1	121	38.9	65.1	1.6	4.4	492.25	0	1	0	2	1	1	1
2011-2012	63162	2	58	2	3	2	2089.7	1	96	38.9	67.8	1.9	4.9	724.684	0	1	0	2	1	1	0
2015-2016	91332	2	26	2	2	2	1755.36	1	123	38.9	63.3	1.6	3.9	297.375	0	0	0	2	1	0	1
2017-2018	101449	2	59	2	3	2	2389.3	2	144	38.9	60.3	2.4	4.3	438.958	0	0	0	2	1	1	0
2017-2018	101345	2	29	2	2	2	4034.93	1	145	38.9	45.3	2.3	2.6	267.913	0	0	0	1	1	0	0
2013-2014	74883	2	24	3	3	2	3031.51	1	118	38.9	44.4	3	2.9	293.867	0	0	0	1	0	0	0
2007-2008	42830	2	65	2	1	2	1411.13	1	68	38.88	67.2	2.2	5.2	789.455	0	1	1	2	1	1	1
2005-2006	33984	2	63	3	3	2	870.556	1	58	38.87	52.1	2.1	3.1	434	0	0	0	1	1	1	1
2007-2008	50770	2	43	2	2	2	2975.76	1	63	38.85	57.1	1.9	3.3	496.737	0	1	0	2	1	0	0
2005-2006	37513	2	49	2	2	2	3836.13	1	56	38.84	55.6	1.8	3.1	408.167	0	1	0	2	1	1	0
2001-2002	17493	2	24	2	1	2	674.098	1	26	38.84	70.4	2.2	8	1443.64	0	0	0	2	1	1	0
2007-2008	47740	2	67	1	3	2	6724.25	2	60	38.83	58.2	1	2.1	506.1	0	1	1	2	1	0	0
2001-2002	15157	2	31	1	2	2	5258.77	2	23	38.83	63.9	2.6	6.1	673.346	0	1	0	2	1	1	2
2003-2004	28396	2	82	1	2	2	2550.79	1	29	38.81	72.1	1	4.5	1012.5	0	0	1	2	0	0	1
2005-2006	35956	2	37	2	1	2	2929.73	1	51	38.81	48.7	3	3.6	330	0	0	0	2	1	1	0
2011-2012	63566	2	62	2	1	2	1785.48	2	101	38.8	53	2.8	4.3	330.179	1	1	1	2	1	0	1
2013-2014	78874	2	55	2	3	2	2602.37	1	116	38.8	59.1	1.5	3	380	0	1	1	1	1	1	0
2017-2018	101093	2	63	2	2	2	1540.66	1	136	38.8	59.9	1.7	3.8	458.235	0	0	1	2	1	1	1
2013-2014	81970	2	53	2	3	2	3047.4	1	114	38.8	69	1.6	4.6	1029.25	0	1	0	2	1	1	2
2013-2014	74787	2	45	1	3	2	3858.13	2	109	38.8	66.8	2.8	7.7	849.75	0	1	0	1	1	1	2
2017-2018	99474	2	63	1	3	2	3681.61	1	135	38.8	62	3	6.3	581.7	0	1	0	2	1	1	1
2015-2016	83891	2	54	1	3	2	10838.5	1	125	38.8	49.7	2.3	2.8	281.217	0	1	0	1	0	1	0
2011-2012	71717	2	27	2	1	2	2484.54	2	98	38.8	50.9	1.8	2.2	211.444	0	0	0	2	1	1	2
2011-2012	71722	2	48	2	3	2	2081.29	2	99	38.8	40.5	1.6	1.4	216.125	0	0	0	2	1	0	2
2017-2018	94858	2	44	1	2	2	6345.25	1	142	38.8	54.2	3	5.1	306	0	0	0	1	1	1	1
2013-2014	80384	2	46	1	2	2	2926.3	1	113	38.8	49.9	1.7	2.2	320.941	0	0	0	2	1	0	0
2015-2016	84683	2	73	4	1	2	1301.01	2	119	38.8	50.6	2.6	3.9	306	0	0	0	2	1	0	0
2003-2004	26642	2	60	2	1	2	1342.05	2	29	38.79	52	2.6	3.6	303.231	0	1	0	2	1	1	2
2005-2006	38961	2	47	2	3	2	2341.62	2	45	38.78	55.8	2	3.6	374.4	0	1	0	2	1	1	0
2005-2006	38175	2	74	2	3	2	1721.25	1	51	38.76	52.9	1.9	2.9	407.526	0	1	0	1	1	0	0
2009-2010	62137	2	34	4	1	2	2805.33	2	78	38.74	62	2.5	5.1	709.92	0	0	0	2	1	1	0
2007-2008	45366	2	75	2	1	2	1375.57	1	64	38.73	68.1	1.3	4	910.769	1	1	1	2	1	1	1
2003-2004	26213	2	59	1	3	2	9728.33	2	31	38.73	44.7	3.6	3.8	295.556	0	1	0	1	0	1	1
2005-2006	31491	2	46	2	3	2	2844.36	2	50	38.73	59.2	1.4	2.7	723.214	0	0	0	2	1	1	0
2005-2006	37051	2	22	1	3	2	648.327	2	51	38.71	80.1	1.4	8.1	1232.36	0	0	0	2	1	1	2
2003-2004	25052	2	58	2	1	2	3492.4	1	43	38.71	64.1	2.6	5.9	993.923	0	0	0	2	1	1	1
2011-2012	62686	2	80	1	2	2	5249.69	1	94	38.7	75.1	0.8	5	1406.25	0	1	1	1	1	1	1
2017-2018	95358	2	70	4	1	2	1668.57	1	136	38.7	76.7	2	9.8	1029	0	1	1	2	1	0	1
2013-2014	74714	2	72	4	1	2	843.481	2	117	38.7	67.1	0.5	2.1	75.6	0	0	1	2	1	1	1
2011-2012	63890	2	60	4	1	2	1145.38	2	90	38.7	49	2.2	2.9	255.727	0	1	0	1	1	1	1
2011-2012	66817	2	72	1	2	2	2908.66	1	94	38.7	41.6	2.6	2.6	272	0	1	0	2	1	0	1
2015-2016	92761	2	26	1	3	2	8608.8	1	130	38.7	55.4	4.3	7.5	540.698	0	1	0	2	0	1	0
2013-2014	74660	2	38	1	3	2	2882.04	1	109	38.7	64.6	2.6	6.5	462.5	0	0	0	2	1	1	0
2015-2016	84395	2	25	1	3	2	8977.1	2	120	38.7	75.3	1	4.4	1100	0	0	0	1	0	0	0
2005-2006	32917	2	49	2	3	2	3608.3	1	49	38.69	28.9	2	2.2	389.4	0	1	0	2	1	1	0
2009-2010	58047	2	76	1	1	2	3207.38	3	86	38.66	74.6	2	8.4	1344	0	1	1	2	1	0	1
2001-2002	19761	2	54	2	2	2	2141.75	1	20	38.65	37.7	2.7	2.1	213.111	0	1	0	2	1	1	1
2005-2006	38275	2	26	4	3	2	2126.04	2	45	38.65	54.1	2.5	3.9	558.48	0	0	0	1	0	1	0
2003-2004	30855	2	49	3	3	2	2953.83	2	38	38.63	51.1	4	5.1	357	0	0	0	1	0	0	0
2009-2010	60103	2	62	4	2	2	676.24	2	82	38.62	55.2	2.7	4.5	578.333	0	1	0	2	1	1	0
2005-2006	40790	2	51	4	3	2	3343.46	2	48	38.61	60	2.6	5.1	562.962	0	0	0	2	1	1	2
2013-2014	82460	2	58	1	3	2	15440.4	1	115	38.6	65.6	0.9	2.8	563.111	0	1	1	1	1	1	1
2013-2014	79128	2	64	2	2	2	2261.12	1	112	38.6	65.3	2.3	6.5	675.435	0	1	0	2	1	1	1
2017-2018	101785	2	77	1	3	2	9110.92	1	147	38.6	64.1	1.5	4.5	546	0	1	0	2	1	1	0
2013-2014	74481	2	35	2	2	2	2040.11	2	105	38.6	50.9	1.6	2	232.5	0	1	0	2	1	1	0
2013-2014	82657	2	66	1	3	2	8698	1	105	38.6	53.8	2.1	3.3	440	0	1	0	2	0	0	1
2013-2014	80851	2	35	1	3	2	7278.61	2	107	38.6	62.3	2.7	6	835.556	0	0	0	2	1	0	0
2003-2004	23517	2	57	1	3	2	10404.4	1	32	38.58	62.3	1.9	4.7	935.053	0	1	1	1	0	1	1
2007-2008	46559	2	71	1	3	2	2497.82	1	63	38.58	62.5	2.3	5.1	574.304	0	0	1	1	1	0	1
2009-2010	54479	2	28	2	3	2	3846.34	2	78	38.57	55.5	3.7	6.9	408.405	0	1	0	2	0	1	2
2007-2008	51587	2	48	2	2	2	3038.18	1	59	38.56	66.3	1.9	4.7	618.421	0	1	0	2	1	1	1
2009-2010	51900	2	70	2	1	2	2031.31	1	83	38.54	45.9	2.7	2.9	424.259	0	1	1	1	1	1	1
2007-2008	50590	2	36	3	3	2	2378.64	2	66	38.53	61.6	3.5	7	692	0	0	0	1	1	1	0
2009-2010	52039	2	43	1	1	2	1511.25	3	86	38.52	60.3	2	5.1	747.15	0	1	1	2	1	1	0
2007-2008	45874	2	21	2	1	2	3288.52	1	68	38.52	62.6	2.7	5	605.556	0	0	0	1	1	1	2
2005-2006	36301	2	22	3	1	2	2262.36	1	54	38.52	59.9	2.4	5	672.917	0	0	0	1	1	0	0
2007-2008	49079	2	22	1	3	2	14419.9	2	61	38.51	62.7	2	5	760	0	1	0	2	1	1	2
2007-2008	49306	2	40	1	1	2	4335.3	2	64	38.51	56.3	2.6	4	410.769	0	1	0	2	1	1	1
2013-2014	79621	2	76	2	1	2	1651.52	2	105	38.5	63.4	1.9	4.8	618.947	0	1	1	2	1	0	0
2017-2018	94685	2	47	2	3	2	1700.86	2	146	38.5	49.6	2.5	3.1	462.52	0	1	0	2	1	1	2
2013-2014	79136	2	67	3	3	2	1235.76	1	117	38.5	66.6	1.6	4.3	585.875	0	1	0	1	1	0	2
2011-2012	67718	2	49	1	3	2	16171.9	1	101	38.5	61.8	2.1	4.6	687.81	0	1	0	2	1	1	1
2009-2010	55170	2	55	4	3	2	2690.77	2	84	38.5	51	1.9	2.9	306.789	0	1	0	2	1	1	0
2011-2012	64131	2	79	1	2	2	4113.81	1	95	38.5	66.7	1.8	5.7	785.333	0	1	0	1	1	1	0
2017-2018	95501	2	25	1	2	2	8677.94	1	146	38.5	72	1.4	4.8	912	0	0	0	1	1	1	2
2011-2012	65421	2	70	3	1	2	3265.46	1	95	38.5	55.7	2.5	3.8	516.8	0	0	0	2	1	0	2
2015-2016	84279	2	56	2	2	2	3025.42	2	130	38.5	53.4	1.9	3.1	590.632	0	0	0	2	1	1	1
2017-2018	99370	2	48	2	3	2	1416.13	1	144	38.5	30.7	3.7	2	127.027	0	0	0	2	1	0	1
2011-2012	69640	2	23	2	1	2	1885.49	2	90	38.5	79.6	1.2	8	1900	0	0	0	2	1	1	0
2017-2018	100574	2	53	4	1	2	1221.66	2	138	38.5	49.5	2.2	2.8	308	0	0	0	1	1	0	0
2011-2012	68595	2	50	1	1	2	4179.67	1	95	38.5	66.9	1.7	4.6	660.235	0	0	0	1	1	0	0
2007-2008	46896	2	45	4	2	2	1905.97	1	73	38.49	59.7	2.2	4.1	456.591	0	0	0	1	1	0	0
2007-2008	49404	2	44	1	3	2	3015.16	1	67	38.48	64	2	4.9	561.05	0	1	0	2	1	0	2
2001-2002	15760	2	76	1	2	2	2952.8	2	27	38.47	33.7	3.6	2.3	139.917	0	1	1	2	1	0	1
2007-2008	45721	2	31	2	1	2	2623.27	1	65	38.46	54.1	2	3	583.5	0	0	0	2	1	1	0
2005-2006	33331	2	56	2	1	2	3855.95	1	56	38.45	48.2	2.6	2.9	226.423	0	1	0	2	1	0	2
2007-2008	44465	2	63	4	3	2	982.285	2	65	38.45	58.2	2	3.7	434.75	0	1	0	2	1	1	1
2001-2002	13618	2	52	2	1	2	3114.72	1	16	38.45	54.4	2.2	3.3	423	0	1	0	2	1	1	0
2003-2004	30764	2	59	1	3	2	11910.9	2	36	38.43	81.6	0.5	6	2304	0	0	1	2	1	1	1
2007-2008	44032	2	47	2	3	2	2738.56	1	74	38.43	52.6	2.2	3.7	649.182	0	1	0	2	1	1	1
2009-2010	57707	2	33	3	2	2	3706.9	1	75	38.42	73.1	2.4	8	980	0	0	0	2	1	1	2
2005-2006	35154	2	23	1	3	2	7023.71	1	48	38.42	61.1	2.1	4.6	889.333	0	0	0	2	1	1	0
2009-2010	52716	2	30	1	1	2	2113.22	2	75	38.42	65.4	1.4	3.7	473.071	0	0	0	1	1	0	0
2011-2012	71087	2	65	3	1	2	1766.23	2	98	38.4	69	2.2	6.1	784.682	1	1	1	2	1	0	2
2015-2016	84679	2	68	2	1	2	2424.19	2	128	38.4	57.1	2.4	4.3	489.125	0	1	1	2	1	1	1
2013-2014	75573	2	67	3	1	2	1734.24	1	109	38.4	74.9	1.3	5.3	843.923	0	1	1	2	1	1	1
2011-2012	62388	2	69	1	2	2	6012.28	1	97	38.4	63.1	1.7	4.7	765.824	0	1	1	2	1	1	0
2015-2016	87290	2	62	3	2	2	917.395	1	120	38.4	59.8	2.6	5.7	892.269	0	0	1	2	0	1	0
2013-2014	74038	2	54	2	3	2	2415.83	2	106	38.4	51.6	2.1	2.8	361.333	0	1	0	2	1	1	0
2011-2012	66902	2	32	2	3	2	2988.98	1	90	38.4	67.8	2.2	6.3	455.318	0	0	0	1	1	1	1
2009-2010	55012	2	41	1	3	2	1612.2	1	88	38.38	36.7	1.7	1.3	137.647	0	1	1	2	0	1	0
2005-2006	37683	2	48	2	2	2	3144.76	1	52	38.38	48.9	2.5	3.2	488.96	0	0	1	2	1	1	0
2003-2004	21130	2	20	2	3	2	3240.37	2	41	38.37	65.4	1.5	3.8	886.667	0	0	0	1	0	1	0
2009-2010	52399	2	80	1	1	2	2943.47	2	77	38.33	58.1	3.3	6.2	494.121	0	1	0	2	1	1	1
2007-2008	49472	2	23	3	3	2	2538.45	1	71	38.32	58.8	2.2	4.3	570.727	0	0	0	2	0	1	0
2011-2012	64604	2	50	4	1	2	2727.57	2	93	38.3	58.3	1.9	3.8	618	0	0	1	2	1	1	0
2015-2016	90062	2	34	2	1	2	3093.36	1	126	38.3	64.8	2.8	7	822.5	0	1	0	2	1	1	2
2017-2018	101286	2	52	2	2	2	1755.84	2	148	38.3	65.6	1.5	4.7	730.067	0	1	0	2	1	1	1
2013-2014	83300	2	80	1	2	2	4990.5	2	111	38.3	66.4	2.3	7	934.348	0	1	0	1	1	0	1
2015-2016	86192	2	59	2	2	2	1900.3	2	119	38.3	45.7	1.8	2.1	200.667	0	1	0	2	1	1	0
2017-2018	99005	2	26	2	2	2	5072.42	1	139	38.3	43.2	4.7	4.1	245.128	0	0	0	1	1	0	0
2015-2016	93111	2	63	3	1	2	854.403	1	127	38.3	72.4	1.5	5.9	1124.93	0	0	0	2	1	0	0
2011-2012	66291	2	33	2	3	2	2929.3	1	99	38.3	56.8	2.5	3.9	650.52	0	0	0	2	0	1	0
2013-2014	80300	2	61	1	3	2	8156.82	2	107	38.3	62.7	2	5.3	964.6	0	0	0	2	0	0	0
2005-2006	33675	2	56	1	3	2	6275.36	2	53	38.29	67.2	1.9	6.2	1409.68	0	1	1	2	0	0	0
2001-2002	13356	2	47	1	2	2	4524.77	2	14	38.28	61.6	2.7	5.9	620.593	0	0	0	2	1	1	0
2003-2004	28430	2	82	1	1	2	2242.54	2	43	38.27	62.7	1.9	5	1002.63	0	1	0	2	1	0	0
2009-2010	58639	2	60	4	1	2	597.688	2	78	38.25	44.2	2.7	2.9	251.333	0	1	1	2	1	0	0
2003-2004	26553	2	52	2	1	2	3324.46	1	30	38.25	58.2	2.6	4.4	355.385	0	1	0	1	1	0	2
2003-2004	23958	2	61	2	2	2	2739.48	1	42	38.23	49.5	1.9	2.7	510.158	0	1	1	1	1	0	1
2003-2004	26230	2	36	4	2	2	8719.26	2	41	38.23	56.8	3.2	5	468.75	0	0	0	2	1	1	1
2009-2010	52144	2	21	2	1	2	3816.24	2	78	38.23	63.5	2.2	5.2	498.727	0	0	0	2	0	0	0
2009-2010	61294	2	32	1	3	2	2600.84	1	83	38.22	50.4	3	3.7	355.2	0	0	0	2	1	1	2
2001-2002	15626	2	27	1	2	2	9239	2	20	38.21	68.2	2.7	8	1019.26	0	0	0	2	1	1	2
2017-2018	94952	2	63	1	3	2	6482.63	1	145	38.2	73.3	1	4.5	1089	0	1	0	1	1	1	0
2007-2008	47209	2	30	2	3	2	4041.27	2	65	38.2	51.8	2.5	3.3	427.68	0	1	0	1	1	1	0
2015-2016	93410	2	77	1	2	2	5270.37	1	130	38.2	60.2	2	4.5	414	0	0	0	2	1	1	0
2017-2018	96523	2	21	4	3	2	9135.26	1	134	38.2	50.2	2.3	3.6	389.739	0	0	0	2	0	1	0
2017-2018	95233	2	21	3	2	2	2723.97	2	140	38.2	63.7	2.1	5.2	802.286	0	0	0	2	0	1	0
2007-2008	44937	2	49	1	2	2	3431.83	1	61	38.18	60.1	2.9	5.9	740.552	0	0	0	2	0	1	2
2001-2002	20316	2	65	4	3	2	5964.04	1	18	38.17	52.8	2.6	4.1	411.577	0	1	0	2	1	0	0
2009-2010	60253	2	25	2	3	2	3044.69	2	84	38.17	42.4	2.8	2.6	204.286	0	0	0	1	1	1	0
2001-2002	13370	2	83	1	2	2	2513.66	1	14	38.14	50.7	2.6	3.8	453.077	0	1	1	2	1	0	0
2001-2002	17521	2	64	1	1	2	6498.99	1	26	38.13	69.1	1.5	5.1	693.6	0	1	0	1	1	0	1
2001-2002	15784	2	27	3	2	2	2119.5	1	15	38.13	71	1.3	5	1226.92	0	0	0	1	1	1	0
2013-2014	77621	2	68	3	3	2	2684.09	1	111	38.1	64.7	2.3	5.9	466.87	0	1	0	2	1	1	2
2015-2016	85641	2	69	2	3	2	1737.33	1	123	38.1	52.2	2.3	3.6	225.391	0	1	0	2	1	1	1
2015-2016	86044	2	67	1	1	2	4693.08	1	127	38.1	53.1	2.3	3.6	386.609	0	1	0	2	1	1	1
2013-2014	77200	2	68	2	2	2	1619.2	2	105	38.1	58.3	2.7	5.1	508.111	0	1	0	2	1	0	1
2015-2016	86991	2	76	1	3	2	7621.61	1	122	38.1	61.2	1.6	3.6	531	0	1	0	1	0	0	0
2015-2016	93196	2	56	2	3	2	3444.46	1	132	38.1	67.8	2.2	6.2	628.455	0	0	0	2	1	1	2
2013-2014	81475	2	42	1	3	2	3517.93	2	115	38.1	55	1.7	2.8	355.765	0	0	0	2	1	1	0
2017-2018	101115	2	36	2	3	2	3275.3	1	144	38.1	47.3	3.1	3.5	223.548	0	0	0	1	1	1	0
2015-2016	89929	2	31	2	3	2	2553.79	2	126	38.1	40.6	3.2	2.7	223.594	0	0	0	1	1	1	0
2009-2010	58288	2	79	1	3	2	3207.38	3	86	38.09	66.1	1.3	3.9	990	0	0	0	2	1	1	1
2009-2010	58238	2	47	2	3	2	4193.27	2	83	38.09	55.5	2.3	3.8	436.174	0	0	0	2	1	0	0
2009-2010	55926	2	66	2	3	2	2404.59	1	83	38.05	55.7	3.3	5.2	475.879	0	1	1	2	1	0	1
2003-2004	22475	2	65	2	1	2	2043.33	2	36	38.04	53.6	1.2	2.2	586.667	0	1	0	1	1	0	1
2009-2010	56439	2	52	2	1	2	3290.66	2	83	38.01	42.4	2.4	2.1	208.25	0	1	0	2	1	1	0
2007-2008	49624	2	50	1	2	2	2973.34	2	62	38.01	69.9	1.9	6.4	939.789	0	1	0	2	0	0	1
2013-2014	76164	2	62	1	2	2	3931.85	2	113	38	74.2	1.8	7.2	792	0	1	1	1	1	1	2
2017-2018	98046	2	49	1	1	2	3333.97	1	135	38	65.6	2.2	6.4	738.909	0	1	0	2	1	1	2
2015-2016	89288	2	52	2	2	2	2388.57	2	126	38	34.4	3.7	2.8	179.351	0	1	0	2	1	0	2
2011-2012	62855	2	47	1	3	2	16450.3	2	91	38	72.2	1.7	6.6	826.941	0	1	0	1	1	1	0
2015-2016	87721	2	45	2	3	2	3015.09	1	123	38	61.8	1.9	4.1	492	0	1	0	2	1	0	0
2011-2012	67462	2	38	3	2	2	5202.84	2	96	38	63.5	2.3	5	560.87	0	0	0	1	1	0	2
2007-2008	45837	2	39	2	1	2	2687.92	1	59	38	32.2	4.7	2.6	164.298	0	0	0	2	1	1	1
2015-2016	93476	2	77	4	1	2	1126.25	1	121	38	64.3	2.8	6.6	506.786	0	0	0	2	1	0	1
2017-2018	95955	2	22	1	2	2	9701.8	1	145	38	73	1.5	6.1	996.333	0	0	0	2	0	0	0
2009-2010	52936	2	73	1	2	2	4557.78	2	76	37.99	60.9	1.4	3.2	530.286	0	1	0	1	1	0	0
2003-2004	22878	2	45	1	3	2	5168.73	1	39	37.99	62.2	2.4	5	593.75	0	0	0	1	1	1	0
2009-2010	55176	2	58	1	2	2	2476.69	1	82	37.95	61.6	2.6	5.5	757.308	0	1	0	2	1	1	2
2003-2004	25765	2	71	1	1	2	5164.28	2	32	37.94	53.2	1.7	2.6	292.118	0	1	1	1	0	0	0
2003-2004	21789	2	65	2	2	2	2119.77	2	36	37.93	47.8	3.8	4.2	316.105	0	1	1	2	1	1	0
2007-2008	45946	2	43	4	2	2	3582.84	2	63	37.91	64.7	3	7.6	734.667	0	0	0	2	1	1	2
2013-2014	81332	2	61	2	2	2	1429.66	2	114	37.9	51.8	2	3	228	0	1	1	2	1	1	1
2017-2018	100206	2	62	4	1	2	2010.57	1	140	37.9	54	2.4	4.2	458.5	0	1	1	1	1	1	1
2015-2016	91665	2	74	4	3	2	1818.69	2	119	37.9	62.2	2.7	5.7	622.778	0	1	1	2	1	1	0
2011-2012	68934	2	47	3	1	2	4000.28	1	94	37.9	48.5	3.2	3.9	411.938	0	1	1	2	1	1	0
2015-2016	91017	2	48	4	1	2	2332.04	2	120	37.9	69	1.3	4.4	704	0	0	1	2	1	1	1
2017-2018	99977	2	77	2	3	2	2165.55	2	143	37.9	37	3.5	2.7	151.2	0	1	0	2	1	1	2
2015-2016	86557	2	52	3	3	2	2163.53	1	120	37.9	68.7	2.9	8.8	986.207	0	1	0	1	1	1	1
2013-2014	79225	2	71	1	1	2	3439.11	2	116	37.9	58.1	2.5	5	376	0	1	0	1	1	1	1
2017-2018	101824	2	64	2	1	2	1311.6	2	147	37.9	50.9	2.7	3.9	485.333	0	1	0	2	1	1	1
2011-2012	65481	2	62	2	2	2	1529.74	1	100	37.9	41.6	3.2	2.7	228.656	0	1	0	2	1	1	0
2013-2014	75140	2	34	1	2	2	3469.24	2	109	37.9	65.3	3.9	8.9	705.154	0	0	0	1	1	1	2
2001-2002	10274	2	20	4	2	2	7549.15	2	25	37.9	69.7	2.2	7.5	927.273	0	0	0	2	1	0	1
2015-2016	89911	2	32	4	3	2	3845.26	1	121	37.9	70.7	2.6	8.1	694.731	0	0	0	1	1	1	0
2009-2010	54640	2	21	1	3	2	2383.79	1	80	37.9	53.4	2.4	3.4	331.5	0	0	0	1	1	0	0
2015-2016	88348	2	26	4	2	2	1821.62	1	123	37.9	59.3	3.8	6.6	415.105	0	0	0	2	1	0	0
2017-2018	98788	2	20	3	3	2	4182.6	2	138	37.9	81.6	1.3	8.2	1646.31	0	0	0	2	0	0	0
2005-2006	36754	2	50	2	3	2	3542.07	2	58	37.88	51.3	2.5	3.3	363	0	1	0	1	1	0	0
2003-2004	21378	2	49	3	2	2	2650.49	1	31	37.88	62.8	2.8	5.5	587.321	0	1	0	1	0	1	2
2003-2004	23588	2	61	3	1	2	449.978	1	34	37.86	66.4	1.7	4.8	677.647	0	1	1	2	0	0	0
2007-2008	44479	2	65	3	1	2	733.435	2	71	37.85	54.8	2.9	5	429.31	0	1	1	2	1	1	1
2007-2008	45968	2	69	2	2	2	1234.63	1	59	37.82	50.9	2.1	3.1	428.095	0	1	1	1	1	0	1
2003-2004	21935	2	33	2	3	2	4011.33	2	35	37.82	41.8	4.2	3.9	266.5	0	0	0	1	1	1	0
2007-2008	41555	2	78	2	1	2	1800.47	1	71	37.82	42.8	2.7	2.6	286.963	0	0	0	2	1	0	0
2011-2012	70170	2	59	2	2	2	1674.86	1	99	37.8	57.2	2.4	4.5	393.75	0	1	1	2	1	1	2
2011-2012	66597	2	54	3	1	2	3493.01	2	96	37.8	67.5	2.6	8	1061.54	0	1	1	2	1	1	2
2017-2018	98379	2	63	2	3	2	1052.44	1	140	37.8	58.2	2.8	5	360.714	0	0	1	2	1	1	1
2011-2012	71103	2	57	1	1	2	3843.36	1	94	37.8	60.9	2.5	5.4	928.8	0	0	1	1	1	0	1
2015-2016	90931	2	35	3	3	2	4327.73	2	127	37.8	43.7	3.5	3.5	335	0	1	0	2	1	1	2
2015-2016	92482	2	62	3	1	2	895.786	1	128	37.8	58.3	2.5	4.7	464.36	0	1	0	2	1	1	2
2017-2018	101091	2	58	2	3	2	4083.72	1	144	37.8	29.5	3.3	1.7	132.909	0	1	0	1	1	1	0
2013-2014	82638	2	29	2	2	2	3225.95	2	114	37.8	59.1	2.4	4.4	678.333	0	1	0	2	1	1	0
2011-2012	67503	2	45	1	3	2	17219.7	1	94	37.8	63.6	1.5	3.6	403.2	0	0	0	2	1	1	2
2013-2014	74916	2	50	1	3	2	2606.55	1	105	37.8	63.3	1.1	2.5	229.545	0	0	0	2	1	1	1
2015-2016	87261	2	73	4	1	2	2763.98	2	132	37.8	88.4	1	11.1	2453.1	1	0	0	2	1	0	0
2017-2018	94200	2	26	4	3	2	2979.74	2	144	37.8	58.3	2	3.7	423.65	0	0	0	1	0	0	0
2001-2002	13313	2	65	3	3	2	500.864	1	22	37.79	62.2	1.6	4.1	991.688	0	0	0	1	1	1	1
2009-2010	52381	2	61	1	3	2	6739.44	2	86	37.79	59.5	1.9	3.7	368.053	0	0	0	1	1	1	0
2005-2006	34396	2	69	2	1	2	1460.64	1	44	37.78	58.8	1.8	3.5	521.111	0	1	0	2	1	0	1
2009-2010	52715	2	70	4	1	2	1391.85	2	78	37.77	76.9	1.4	7	1255	0	1	1	1	1	0	0
2009-2010	58304	2	60	2	1	2	2077.57	1	79	37.77	48.1	3.4	4	440	0	0	0	2	1	1	2
2007-2008	49219	2	72	1	1	2	2240.88	2	70	37.75	57.4	2.4	4.6	496.417	1	1	0	2	1	1	1
2003-2004	27398	2	23	3	2	2	3750.94	2	31	37.75	63.4	3.2	7.7	784.438	0	0	0	2	0	1	2
2007-2008	42571	2	24	3	2	2	2741.4	1	66	37.74	53.8	2.3	3.7	400.565	0	0	0	2	0	0	0
2007-2008	42542	2	39	2	3	2	3093.64	1	61	37.73	23	3.4	1.3	127.324	0	1	0	1	1	1	0
2009-2010	61231	2	48	2	3	2	3913.27	2	78	37.71	52	2.1	2.8	330.667	0	1	0	2	1	1	1
2007-2008	45995	2	55	1	2	2	10427.8	2	68	37.71	70.6	3.2	9.2	925.75	0	0	0	2	1	1	1
2015-2016	85499	2	61	1	3	2	4324	1	126	37.7	45.1	5.3	5.5	312.358	0	1	1	2	1	1	2
2007-2008	43529	2	38	1	3	2	9073.28	1	61	37.7	76.5	1.9	10.6	2320.84	0	1	1	2	0	0	0
2011-2012	68091	2	74	3	1	2	2116.67	2	98	37.7	56.3	2.8	4.6	323.643	0	0	1	2	1	1	0
2015-2016	89389	2	68	4	3	2	1018.54	1	129	37.7	64.3	1.5	4.4	501.6	0	1	0	1	1	1	1
2017-2018	95738	2	49	4	3	2	2215.95	2	136	37.7	40.4	2	1.9	318.25	0	1	0	2	1	1	1
2013-2014	81640	2	70	1	2	2	2967.44	2	107	37.7	66.2	1.3	4.8	616.615	0	1	0	1	1	1	1
2017-2018	99044	2	71	1	2	2	4068.54	1	146	37.7	57	2.5	4	361.6	0	1	0	2	1	1	0
2015-2016	84212	2	67	4	3	2	901.99	1	124	37.7	70.5	1.6	5.6	791	0	1	0	2	1	0	0
2011-2012	65227	2	30	1	3	2	2210.24	1	103	37.7	58.8	4.2	7.6	843.238	0	0	0	2	1	1	2
2011-2012	68509	2	26	2	3	2	1605.54	3	90	37.7	49.4	1.8	2.4	341.333	0	0	0	2	1	1	2
2015-2016	87769	2	37	4	2	2	3347.5	1	122	37.7	61.5	2	4.2	392.7	0	0	0	2	1	0	2
2017-2018	93760	2	54	3	1	2	2629.54	2	147	37.7	53.8	2.1	3	307.143	0	0	0	2	1	0	0
2003-2004	24193	2	66	2	2	2	1564.45	1	36	37.68	45.5	2.3	2.7	380.348	0	1	0	2	1	1	2
2007-2008	47677	2	57	2	1	2	2568.08	2	64	37.68	46	1.9	2.2	334.632	0	1	0	2	1	1	0
2007-2008	50049	2	52	2	1	2	2494.74	2	64	37.68	58.8	2.3	4.6	478	0	0	0	2	1	1	1
2009-2010	57813	2	45	1	1	2	2371.89	2	83	37.67	60.8	2.1	4.9	333.667	0	0	1	2	1	1	2
2007-2008	49890	2	54	2	1	2	2626.87	1	61	37.66	62.3	0.9	2.5	716.667	0	0	0	2	1	1	0
2007-2008	43629	2	26	3	1	2	2194.1	2	71	37.66	51.1	2.5	3.2	407.04	0	0	0	1	0	0	0
2005-2006	37787	2	45	2	2	2	3542.07	1	58	37.65	78.3	1.9	8.6	1534.42	0	1	0	2	1	0	0
2001-2002	19999	2	24	1	3	2	706.208	1	27	37.62	72.7	1.9	6.6	670.421	0	0	0	1	1	1	1
2011-2012	68569	2	56	2	3	2	2303.11	1	92	37.6	67.4	3.1	7.1	485.548	0	1	1	2	1	0	0
2017-2018	95630	2	80	2	1	2	1618.67	2	145	37.6	38.1	3	2.9	297.733	0	1	0	2	1	1	2
2013-2014	81142	2	60	2	3	2	2960.45	2	108	37.6	44.4	4.1	4.2	283.756	0	1	0	1	1	1	0
2015-2016	91489	2	74	2	1	2	2127.99	1	129	37.6	25.6	4.4	1.8	83.0455	0	1	0	2	1	0	0
2017-2018	96750	2	53	1	1	2	3437.11	1	139	37.6	70.3	1.9	6.8	1095.16	0	0	0	2	1	0	1
2013-2014	73735	2	29	4	1	2	3733.17	2	116	37.6	66.7	2.4	6.7	1122.25	0	0	0	2	1	1	0
2011-2012	68749	2	21	2	2	2	1705.87	2	99	37.6	63.5	2	4.5	504	0	0	0	1	0	0	2
2009-2010	53098	2	73	1	3	2	4300.4	1	76	37.59	63	2.1	5.3	585.524	1	0	0	2	1	1	0
2009-2010	54574	2	66	1	3	2	8833.81	2	83	37.58	74.7	1.2	4.6	785.833	1	0	0	2	1	1	0
2003-2004	30086	2	64	1	3	2	5531.12	1	33	37.57	49.3	2.3	2.8	290.957	1	1	0	2	1	1	1
2001-2002	15787	2	39	2	3	2	3915.64	2	28	37.55	55.5	2.2	3.3	303	0	1	0	2	1	1	0
2009-2010	59971	2	36	1	1	2	1705.58	1	80	37.54	57.4	2.7	4.8	542.222	0	0	0	2	1	0	2
2005-2006	38270	2	54	1	3	2	12099.3	1	46	37.54	52.8	2.1	3.2	431.238	0	0	0	1	1	1	0
2009-2010	57105	2	22	2	2	2	3909.18	1	83	37.54	60.2	2.6	4.8	707.077	0	0	0	2	1	0	0
2003-2004	27665	2	24	2	3	2	3442.93	1	36	37.53	52.2	2	3.1	396.8	0	1	0	2	0	1	0
2009-2010	53041	2	60	3	3	2	583.411	1	88	37.53	58.8	1.4	3.5	612.5	0	0	0	2	1	0	2
2003-2004	25485	2	59	1	1	2	6018.94	1	31	37.51	67.9	1.7	5.5	831.471	0	1	0	2	1	1	0
2015-2016	85948	2	38	2	3	2	4476.06	2	123	37.5	64.1	2.2	5.3	901	0	1	1	1	1	1	1
2013-2014	76679	2	69	1	3	2	2738.19	1	116	37.5	64.3	1.4	3.7	663.357	1	1	1	1	1	1	0
2011-2012	63377	2	39	2	3	2	4238.62	1	96	37.5	40.9	3	2.7	283.5	0	1	1	2	1	1	0
2015-2016	84217	2	59	2	3	2	2808.25	2	131	37.5	56.2	1.8	2.9	346.389	1	1	0	2	1	1	1
2015-2016	85960	2	59	1	3	2	13198.9	1	132	37.5	75.1	1.9	8.3	899.895	0	1	0	2	1	1	0
2009-2010	62050	2	53	2	3	2	2557.15	2	84	37.5	52.5	1.4	1.9	251.071	1	1	0	2	1	0	0
2015-2016	91897	2	57	2	2	2	2226.34	2	132	37.5	46.3	3.8	4	342.105	0	0	0	2	1	1	2
2013-2014	79517	2	20	4	2	2	2270.37	2	105	37.5	69.5	2.5	7.2	912.96	0	0	0	1	1	1	2
2013-2014	80520	2	40	2	3	2	2694.61	2	110	37.5	55.5	2.9	5.2	516.414	0	0	0	2	1	1	0
2013-2014	73757	2	29	3	3	2	5337.93	1	111	37.5	68	1.8	5.6	849.333	0	0	0	2	0	1	0
2003-2004	30403	2	35	4	3	2	7465.91	2	36	37.49	61.9	1.7	3.8	511.882	0	1	1	2	1	1	2
2009-2010	56642	2	59	2	2	2	3372.64	2	78	37.49	47.2	2.4	3.2	286.667	0	1	1	2	1	1	0
2007-2008	49328	2	21	1	2	2	8978.46	2	74	37.49	64.4	2.3	6.2	1062.09	0	0	0	2	1	0	2
2009-2010	54812	2	63	1	2	2	2927.9	2	79	37.46	50.9	2.9	4.2	405.517	0	0	0	2	1	1	1
2003-2004	23166	2	70	1	1	2	5122.39	2	30	37.46	54.1	1.3	2.2	269.077	0	0	0	2	1	1	0
2003-2004	22998	2	26	2	1	2	2775.75	1	42	37.43	62.4	2.2	5	604.545	0	1	0	1	1	1	2
2009-2010	53249	2	33	1	3	2	1796.62	1	80	37.43	63.4	2.5	6	350.4	0	0	0	2	0	1	2
2007-2008	50509	2	62	2	3	2	914.065	2	69	37.42	74	1.4	5.9	1757.36	0	1	0	2	1	1	0
2007-2008	42119	2	38	1	1	2	4057.32	1	61	37.42	68.6	1.9	6.1	818.684	0	0	0	2	1	1	2
2017-2018	99099	2	45	3	1	2	1576.72	2	137	37.4	60.7	1.7	4.1	738	0	1	1	2	1	1	2
2017-2018	97264	2	67	3	3	2	1480.37	1	135	37.4	55.8	2.1	3.6	193.714	0	0	1	1	1	0	0
2013-2014	80792	2	76	2	1	2	2530.34	2	116	37.4	57	1.7	3.2	419.765	0	1	0	2	1	0	0
2013-2014	81919	2	45	1	3	2	9055.55	1	116	37.4	61.4	2.8	6.5	656.964	0	0	0	2	1	1	1
2005-2006	33866	2	46	2	3	2	2996.97	2	51	37.4	47.8	2.6	3.1	775	0	0	0	2	1	1	0
2015-2016	87207	2	30	2	3	2	3073.44	1	126	37.4	56.2	1.5	2.5	500	0	0	0	2	1	1	0
2015-2016	86352	2	31	2	3	2	2616.06	2	129	37.4	44.7	2	2.3	281.75	0	0	0	2	1	0	0
2015-2016	92239	2	22	1	3	2	10390.1	2	120	37.4	62.5	2.3	5.3	608.348	0	0	0	2	0	1	0
2015-2016	89795	2	22	1	2	2	5922.92	1	131	37.4	45.6	2.2	2.3	188.182	0	0	0	2	0	1	0
2009-2010	55073	2	52	4	3	2	2433.39	1	76	37.39	51	3	4.1	289.733	0	1	1	2	1	1	2
2009-2010	59444	2	71	3	3	2	1565.84	2	80	37.39	67.2	1	2.9	640.9	0	1	1	2	1	1	1
2001-2002	10037	2	85	1	1	2	2492.54	1	18	37.39	66.4	1.9	6.2	388.316	0	1	0	2	1	0	0
2007-2008	51360	2	63	4	1	2	852.188	1	72	37.38	60.5	2.6	5.6	553.538	0	1	1	2	1	0	0
2009-2010	53770	2	41	1	1	2	8360	1	77	37.38	90.6	0.8	10	3975	0	0	0	1	0	0	2
2009-2010	54555	2	23	1	3	2	7156.62	1	80	37.37	58.9	2.3	4.3	426.261	0	0	0	2	0	1	0
2007-2008	42845	2	80	1	2	2	5010.83	2	61	37.35	70.3	2.3	7.7	1171.74	1	1	1	2	1	1	0
2007-2008	49419	2	70	3	1	2	1176.34	1	66	37.35	57.2	2.6	4.2	471.692	0	1	0	1	1	0	1
2009-2010	53075	2	72	1	2	2	5246.38	2	79	37.34	42	2.9	2.7	256.034	0	1	0	2	1	0	0
2009-2010	60442	2	35	1	3	2	2089.68	1	86	37.34	62.6	1.7	3.9	780	0	0	0	2	1	1	2
2003-2004	23426	2	62	3	1	2	298.482	1	34	37.34	59.1	2	3.8	410.4	0	0	0	2	1	1	0
2009-2010	56921	2	63	4	3	2	854.737	2	82	37.33	67.6	1.6	4.7	934.125	0	1	0	2	1	0	1
2009-2010	51741	2	21	2	3	2	3723.48	2	83	37.33	61	2.7	6	537.778	0	0	0	1	0	1	2
2003-2004	25106	2	47	2	1	2	2957.9	1	33	37.32	51.3	1.9	2.4	325.895	0	1	0	2	1	0	1
2011-2012	62818	2	52	2	3	2	1677.37	2	100	37.3	55.7	3.2	5.6	600.25	0	1	0	1	1	1	0
2011-2012	67375	2	45	2	1	2	2035.4	2	100	37.3	48	2.9	3.4	192.276	0	1	0	2	1	1	0
2003-2004	30128	2	41	1	3	2	10740.1	1	41	37.3	59.8	2.1	4.2	490	0	0	0	2	1	1	2
2011-2012	67622	2	29	2	2	2	2029.04	2	99	37.3	35.1	2.8	1.9	123.5	0	0	0	2	0	0	0
2009-2010	52447	2	24	1	3	2	7697.6	2	88	37.24	65.8	1.4	4.7	1141.43	0	0	0	2	0	0	0
2009-2010	57610	2	22	1	2	2	9823.24	2	78	37.23	62	3.8	7.6	548	0	0	0	2	0	0	0
2003-2004	27354	2	48	1	2	2	6496.03	2	36	37.22	58.5	1.5	3.2	614.4	0	0	0	2	1	1	2
2007-2008	44148	2	32	3	2	2	2260.75	2	71	37.21	59.8	1.7	4.2	854.824	0	0	0	2	0	1	0
2015-2016	88724	2	60	2	1	2	2333.3	1	119	37.2	63.5	2.5	5.7	937.08	0	1	1	1	1	0	1
2001-2002	14655	2	43	1	3	2	7716.82	1	22	37.2	56.1	2.7	4.3	554.222	0	1	1	2	1	1	0
2015-2016	88758	2	63	2	2	2	2687.05	1	132	37.2	37.5	2	1.6	242.4	0	1	1	2	1	0	0
2015-2016	84736	2	54	2	3	2	2677.79	2	131	37.2	65.5	2.9	8	623.448	0	1	0	1	1	1	2
2017-2018	94205	2	73	1	3	2	15014.8	2	143	37.2	63.7	1.6	4.3	524.062	0	1	0	1	1	1	0
2017-2018	102269	2	54	2	3	2	2309.98	1	145	37.2	59.2	2.5	5	468	0	1	0	2	1	1	0
2015-2016	84859	2	42	2	3	2	2777.69	1	126	37.2	47.5	1.2	1.6	246.667	0	1	0	2	1	1	0
2011-2012	68845	2	75	1	2	2	4113.81	1	95	37.2	71.9	1.6	5.8	638	0	1	0	2	1	0	0
2017-2018	97165	2	66	2	3	2	1635.21	2	148	37.2	65.2	1.6	4.7	1142.69	0	1	0	2	0	1	1
2005-2006	35183	2	28	1	2	2	7712.22	1	49	37.2	55.2	3.6	5.5	417.083	0	0	0	1	1	1	2
2015-2016	91856	2	58	1	3	2	5710.76	2	132	37.2	63	2.2	5	613.636	1	0	0	2	1	1	1
2013-2014	79864	2	59	4	3	2	2438.06	2	105	37.2	37.8	3	2.3	186.3	0	0	0	2	1	1	1
2009-2010	53716	2	32	3	1	2	2183.98	1	85	37.2	67.9	2.9	7.9	863.552	0	0	0	2	1	1	1
2015-2016	84768	2	33	3	2	2	3542.64	1	121	37.2	51	3.9	4.9	368.128	0	0	0	1	1	1	0
2013-2014	75462	2	51	3	1	2	2145.72	2	110	37.2	59	2.4	5.1	378.25	0	0	0	2	1	1	0
2013-2014	78969	2	20	2	1	2	2681.77	1	114	37.2	50	2.9	3.7	232.207	0	0	0	2	1	1	0
2017-2018	102887	2	60	2	3	2	864.408	1	141	37.2	46.6	2.3	2.4	198.261	0	0	0	2	1	0	0
2013-2014	76631	2	80	1	1	2	3681.58	2	116	37.2	62.8	1.2	3.5	542.5	0	0	0	2	1	0	0
2015-2016	87600	2	30	1	3	2	11412.7	2	128	37.2	52.3	2	2.9	292.9	0	0	0	2	0	0	0
2017-2018	101844	2	21	4	3	2	3329.07	1	138	37.2	54.7	2.8	4.2	640.5	0	0	0	1	0	0	0
2005-2006	36875	2	74	2	3	2	1802.57	2	52	37.19	56.3	2.1	3.7	535.619	0	1	1	2	1	0	1
2005-2006	34914	2	28	3	3	2	1824.72	2	58	37.19	48.7	2.3	3	546.522	0	0	0	1	0	1	0
2005-2006	31975	2	51	1	3	2	5051.48	1	45	37.17	64.2	1.7	7.4	1593.18	0	0	0	2	1	1	1
2003-2004	30415	2	46	2	3	2	4049.26	2	36	37.15	58.3	3.6	6.4	538.667	0	1	0	2	1	1	0
2001-2002	11804	2	39	1	3	2	10037.4	1	21	37.15	69.9	2	6.7	1329.95	0	0	0	1	1	1	0
2005-2006	33337	2	68	2	1	2	1254.71	2	49	37.14	58.1	2.1	4	400	0	1	1	1	0	1	0
2007-2008	44847	2	80	2	1	2	1749.02	1	72	37.12	56.1	1.8	3.3	441.833	0	0	1	2	1	0	0
2007-2008	43585	2	45	3	2	2	1526.6	2	70	37.12	58.9	2.6	4.8	463.385	0	0	0	1	1	1	2
2001-2002	20185	2	57	1	3	2	6550.9	1	23	37.11	68.4	1.5	4.3	874.333	0	1	0	2	1	1	0
2005-2006	41321	2	73	2	1	2	3712.65	1	50	37.11	56.3	3.1	5.4	494.71	0	1	0	2	1	0	0
2009-2010	53950	2	22	2	3	2	2990.44	2	88	37.11	61.4	2.4	5.3	505.708	0	0	0	2	0	1	2
2013-2014	75904	2	70	3	1	2	1659.35	1	111	37.1	56.8	2.1	4	552.381	0	1	1	2	1	1	0
2017-2018	100358	2	62	3	1	2	1368.05	2	143	37.1	64.7	3.1	7.9	514.774	0	1	1	1	1	1	0
2017-2018	95215	2	52	1	3	2	7028.14	2	145	37.1	66.6	2.8	8	660	0	0	1	2	1	1	2
2017-2018	99992	2	61	2	2	2	1345.66	2	145	37.1	58.9	1.9	3.5	429.211	0	1	0	2	1	1	0
2015-2016	93318	2	80	1	2	2	3332.19	1	131	37.1	69	1.3	6.4	930.462	0	1	0	2	1	0	0
2009-2010	52351	2	80	1	1	2	4081.85	1	82	37.1	56.8	2.3	4.1	483.087	0	1	0	2	1	0	0
2013-2014	75010	2	80	2	1	2	3009.99	1	113	37.1	39.3	1.9	1.7	137.789	0	1	0	1	1	0	0
2017-2018	100896	2	28	1	1	2	13983.6	2	142	37.1	42.8	3.7	3.3	151.622	0	1	0	2	1	0	0
2013-2014	82580	2	51	1	3	2	2264.73	1	116	37.1	54.1	2	3.7	416.25	0	1	0	1	0	0	1
2013-2014	81231	2	44	2	3	2	3562.24	1	115	37.1	37.3	2.7	2.3	146.519	0	0	0	1	1	1	2
2013-2014	78720	2	27	2	3	2	4507.95	2	108	37.1	61.4	1.1	3	630	0	0	0	1	1	1	2
2013-2014	81264	2	21	1	2	2	10406.8	2	113	37.1	50.6	2.8	3.6	356.143	0	0	0	2	1	1	2
2005-2006	33966	2	20	2	3	2	2138.45	2	45	37.1	77.7	1.1	5.8	1160	0	0	0	1	1	1	0
2011-2012	71517	2	56	2	2	2	1729.24	1	96	37.1	64.9	3.2	7.1	568	0	0	0	2	0	0	1
2017-2018	94576	2	33	3	2	2	3695.31	2	144	37.1	61.7	3	5.9	625.4	0	0	0	2	0	0	0
2007-2008	51242	2	42	4	3	2	3351.94	2	71	37.09	86.2	1.5	12.2	3269.6	0	0	0	1	1	1	0
2007-2008	44460	2	75	3	3	2	843.977	2	64	37.07	62.4	2.2	5.6	595.636	0	1	0	1	1	1	0
2005-2006	34411	2	49	3	3	2	2294.7	1	58	37.05	58.3	3.2	5.7	628.781	0	0	0	1	1	1	1
2007-2008	48130	2	23	3	1	2	2084.67	1	63	37.04	47.8	2.5	2.8	207.2	0	0	1	2	1	0	2
2009-2010	56007	2	23	4	3	2	2859.62	2	82	37.02	72.8	2.6	8.4	752.769	0	0	0	2	1	0	0
2009-2010	54110	2	76	3	1	2	1105.99	1	85	37	51.8	2.1	3.1	304.095	0	1	1	2	1	0	0
2013-2014	75624	2	21	4	1	2	4235.32	1	106	37	61.5	2.8	5.9	602.643	0	1	0	1	0	1	2
2011-2012	71072	2	50	4	2	2	2265.67	1	103	37	40.1	3	2.7	211.5	0	0	0	2	1	0	1
2011-2012	63221	2	67	3	2	2	2106.71	3	92	37	57.4	1	1.8	88.2	0	0	0	2	1	0	0
2011-2012	62811	2	40	2	3	2	2081.29	2	99	37	61.4	2.3	4.5	559.565	0	0	0	2	0	0	0
2007-2008	45190	2	60	2	3	2	1353.13	2	72	36.98	35.6	4.3	3.1	285.488	0	1	0	2	1	1	1
2005-2006	36232	2	30	1	2	2	11015.1	1	54	36.98	60.4	2.1	4.6	874	0	0	0	2	0	1	0
2007-2008	45708	2	29	1	1	2	5150.53	1	67	36.96	54.5	2.1	3.8	790.762	0	0	0	2	0	1	2
2005-2006	40380	2	70	2	1	2	2192.06	1	52	36.95	56.9	3.4	5.3	328.912	0	1	0	2	1	0	1
2003-2004	21421	2	21	3	1	2	461.289	2	38	36.95	60.8	2.6	5.2	552	0	0	0	2	1	1	0
2005-2006	39413	2	53	1	2	2	5388.24	1	47	36.93	52.7	2.4	4	538.333	0	1	0	2	0	1	0
2007-2008	46405	2	61	1	2	2	2741.67	1	63	36.91	65.9	1.3	4.2	736.615	0	1	0	1	1	1	0
2005-2006	31194	2	47	3	1	2	2296.61	2	53	36.9	51.4	3.1	4.2	421.355	0	1	1	2	1	1	0
2013-2014	74900	2	69	1	3	2	4413.01	2	109	36.9	48	1.8	2.1	224	0	1	1	2	1	0	0
2015-2016	88436	2	80	1	1	2	9157.04	1	126	36.9	67.7	1.3	4.2	397.385	0	1	0	2	1	0	1
2017-2018	98320	2	48	2	3	2	1368.01	1	147	36.9	64.4	2	5.5	640.75	0	1	0	1	1	1	0
2013-2014	82945	2	80	1	2	2	2374.52	1	116	36.9	53.8	1.9	3.2	395.789	0	1	0	1	1	1	0
2013-2014	80231	2	36	2	3	2	2662.29	2	114	36.9	56.8	1.5	2.8	560	0	0	0	2	1	0	2
2017-2018	100825	2	37	2	3	2	1866.49	1	146	36.9	53.7	3.2	4.6	329.187	0	0	0	2	1	1	0
2011-2012	68144	2	29	2	3	2	1593.49	2	99	36.9	69.2	2.2	6.5	753.409	0	0	0	2	1	1	0
2011-2012	67337	2	73	1	3	2	7239.09	1	91	36.9	66.2	1.2	3.1	516.667	0	0	0	2	1	0	0
2001-2002	11998	2	21	3	1	2	1763.62	1	28	36.9	39.9	2.6	2.4	193.846	0	0	0	2	0	0	0
2005-2006	35029	2	45	1	3	2	3062.39	2	45	36.89	63.4	1.9	4.7	811.368	0	0	0	2	1	1	1
2009-2010	53188	2	71	3	1	2	1329.69	1	81	36.88	39.8	2.1	1.8	174.857	0	1	0	1	1	0	1
2001-2002	20571	2	34	3	1	2	279.515	1	15	36.86	65.6	2.1	5.2	960.762	0	0	0	2	1	0	1
2009-2010	59567	2	33	3	1	2	1984.05	2	88	36.86	48.3	3	3.8	288.8	0	0	0	2	1	1	0
2009-2010	53243	2	43	1	3	2	2235.65	2	81	36.85	69.3	3.2	10.2	395.25	0	1	0	1	1	1	2
2005-2006	32581	2	83	1	2	2	4415.29	1	49	36.85	43.4	3.6	3.7	335.056	0	1	0	2	1	0	0
2003-2004	30122	2	50	1	1	2	8200.52	1	30	36.85	68.7	2.5	7.3	753.36	0	1	0	2	1	0	0
2009-2010	59103	2	28	1	3	2	2714.04	1	76	36.84	66.1	1.8	5.4	552	0	0	0	1	1	1	1
2003-2004	26313	2	67	2	3	2	1276.25	2	43	36.83	57.9	1.9	3.4	565.474	0	0	0	2	1	0	1
2003-2004	26167	2	24	2	3	2	3097.6	1	30	36.82	57.2	3.4	5.7	541.5	0	0	0	1	1	1	0
2001-2002	10254	2	68	1	1	2	4765.98	1	23	36.81	64	1.3	3.2	834.462	0	0	0	1	1	0	1
2015-2016	90652	2	70	2	1	2	1869.44	2	128	36.8	48.5	2	2.4	253.2	0	1	1	2	1	1	2
2015-2016	91065	2	52	4	3	2	1790.16	1	124	36.8	58.1	3.3	6	585.455	0	1	1	1	1	0	0
2011-2012	66921	2	34	2	3	2	5790.07	1	98	36.8	58.9	1.9	4	781.053	0	1	0	1	1	1	2
2015-2016	86416	2	51	4	2	2	4946.9	2	125	36.8	56.6	2.5	4.4	320.32	0	1	0	1	1	0	2
2011-2012	71888	2	67	2	2	2	1196.05	1	99	36.8	62.2	2.6	5.5	651.538	0	0	0	2	1	1	2
2011-2012	70421	2	51	4	1	2	2284.05	2	90	36.8	70.7	1.4	4.1	773.143	0	0	0	2	1	1	2
2013-2014	82235	2	73	1	3	2	6584.11	2	109	36.8	56.7	2.6	4.3	358.885	1	0	0	1	1	1	0
2017-2018	96497	2	22	1	2	2	16867.5	1	142	36.8	73.5	2.6	10.7	1049.42	0	0	0	2	1	1	0
2017-2018	95870	2	20	2	2	2	9008.15	1	143	36.8	58.7	2.6	6.5	560	0	0	0	1	1	1	0
2017-2018	99857	2	36	3	2	2	5145.03	2	148	36.8	53.3	4.7	6.8	387.745	0	0	0	2	0	0	0
2009-2010	52002	2	74	1	1	2	4377.13	2	76	36.77	60.3	1	3.1	468.1	0	1	0	1	1	0	1
2003-2004	25677	2	62	3	1	2	352.236	1	39	36.76	62.8	1.9	4.5	971.053	0	1	0	2	1	1	1
2003-2004	23980	2	81	1	3	2	2874.27	1	42	36.76	61.4	1.4	3.3	605.786	0	1	0	2	1	0	0
2009-2010	52624	2	66	1	1	2	2245	1	80	36.75	43.3	5.3	5.4	259.811	0	1	1	2	1	1	2
2003-2004	23816	2	62	2	3	2	1692.49	2	39	36.75	49.9	2.1	2.5	371.429	0	1	1	1	1	1	1
2001-2002	10517	2	63	2	2	2	953.554	1	20	36.74	79.2	0.9	5.5	1258.89	0	1	0	2	1	1	0
2001-2002	20201	2	32	2	3	2	3553.21	1	14	36.73	60.6	2.7	5.2	589.333	0	1	1	2	1	1	0
2007-2008	51273	2	59	1	2	2	3169.16	2	60	36.73	65.6	2.8	7.1	697.321	0	0	1	1	1	1	2
2003-2004	23926	2	31	2	3	2	4023.14	2	33	36.73	68.2	1.8	4.8	834.667	0	1	0	2	1	1	0
2005-2006	41265	2	44	2	3	2	1839.34	2	45	36.72	62.2	1.8	4.4	823.778	0	0	0	2	1	0	0
2007-2008	47931	2	80	1	2	2	3937.13	2	64	36.71	66.8	2	5.3	858.6	0	1	0	2	1	0	0
2017-2018	100969	2	61	1	3	2	2533.49	2	146	36.7	58.7	3.6	6.9	856.75	0	0	1	1	1	1	1
2015-2016	84923	2	66	2	3	2	2242.33	1	126	36.7	56.3	2.7	4.3	334.444	0	1	0	1	1	1	0
2015-2016	85702	2	40	3	2	2	3992.37	1	127	36.7	56.5	2.1	3.8	526.571	0	1	0	1	1	1	0
2011-2012	63363	2	65	4	3	2	4006.08	2	95	36.7	52.9	2.2	3.3	258	0	1	0	2	0	0	0
2011-2012	70366	2	49	2	3	2	2219.6	1	99	36.7	61.3	2.4	4.8	376	0	0	0	2	1	1	1
2015-2016	92768	2	34	4	1	2	3914.58	2	128	36.7	63.8	1.6	4.1	773.875	0	0	0	2	1	1	0
2001-2002	18122	2	60	2	3	2	1634.31	1	24	36.66	31.1	2.8	1.5	125.357	0	1	0	2	1	1	0
2007-2008	49106	2	65	1	3	2	3684.31	2	60	36.65	56.9	2.1	4	590.476	0	1	1	2	1	1	1
2007-2008	42752	2	63	2	1	2	1190.25	1	64	36.65	51.4	1.2	1.7	304.583	0	1	1	1	1	1	1
2007-2008	50497	2	24	1	3	2	12747.6	1	69	36.65	65.1	1.9	4.9	789.158	0	0	0	2	0	1	0
2003-2004	26775	2	85	1	3	2	4154.27	1	42	36.64	75.1	1.1	5.8	1138.91	0	1	0	2	1	0	0
2003-2004	23529	2	62	2	3	2	1498.55	2	35	36.63	44.7	2.2	2.2	390	0	1	0	2	1	1	0
2001-2002	18484	2	44	1	2	2	4534.49	2	18	36.62	59.2	2.1	4.1	398.286	0	0	0	2	1	0	2
2001-2002	16664	2	65	2	2	2	2362.44	2	20	36.61	51.2	2.7	3.9	411.667	0	1	0	2	1	1	0
2017-2018	96137	2	48	1	3	2	3053.63	1	140	36.6	54	5.1	7.5	504.412	0	1	1	2	1	1	2
2015-2016	91050	2	75	4	2	2	1522.16	1	127	36.6	69.1	1.7	5.9	930.118	0	1	1	2	1	0	1
2015-2016	90655	2	72	1	3	2	9842.77	1	130	36.6	62.3	2.8	6.4	882.286	0	1	1	1	1	1	0
2017-2018	96727	2	76	4	1	2	3163.09	2	134	36.6	61.9	1.4	3.5	450	0	1	1	2	1	1	0
2017-2018	102483	2	60	1	3	2	3546.05	1	142	36.6	55.9	3	5	360	0	1	0	2	1	1	0
2007-2008	45233	2	51	1	2	2	2415.23	1	60	36.6	50.2	2	3.1	427.8	0	0	0	2	1	1	1
2013-2014	74503	2	47	3	1	2	2888.07	2	111	36.6	71	2.2	7.9	1202.95	0	0	0	2	1	0	1
2011-2012	67285	2	70	4	3	2	2657.36	3	91	36.6	65.1	1.3	3.6	747.692	1	0	0	1	1	1	0
2005-2006	36823	2	56	1	2	2	4935.74	2	50	36.6	58	1.9	3.7	543.316	0	0	0	2	1	1	0
2017-2018	97704	2	54	2	2	2	2913.5	1	145	36.6	47.7	2.3	2.9	296.304	0	0	0	2	1	1	0
2013-2014	80241	2	61	4	1	2	1961.64	2	112	36.6	56.4	2.5	4.3	325.08	0	0	0	2	1	1	0
2009-2010	56809	2	52	2	3	2	2638.75	2	84	36.59	49.6	2.1	2.5	227.381	0	0	0	2	1	1	0
2009-2010	57247	2	50	2	3	2	2818.8	2	87	36.59	49.3	2.3	2.8	400.522	0	0	0	2	0	1	0
2009-2010	57845	2	46	4	1	2	1802.38	1	78	36.57	52.9	1.8	2.6	398.667	0	1	0	2	1	1	1
2009-2010	53698	2	20	2	3	2	3202.98	1	83	36.55	48	2.5	3.1	384.4	0	1	0	2	1	0	0
2007-2008	45738	2	25	4	3	2	2188.72	2	73	36.55	48.3	2	2.4	307.2	0	1	0	1	0	1	0
2007-2008	51395	2	56	2	3	2	2469.38	1	64	36.54	45.3	2.5	2.7	446.04	0	1	1	2	1	1	1
2003-2004	23659	2	23	3	3	2	5082.65	2	38	36.54	73.3	2.6	9.1	1158.5	0	1	0	1	1	1	1
2005-2006	41338	2	21	2	1	2	2487.83	2	51	36.53	57.2	2.2	4.1	710.045	0	1	0	2	0	0	2
2009-2010	52599	2	24	1	2	2	8103.63	2	83	36.52	78.2	1.1	6.1	1802.27	0	0	0	1	0	1	0
2017-2018	95773	2	66	2	2	2	1424.75	1	136	36.5	54.5	2.4	3.8	346.75	0	1	1	2	1	1	2
2011-2012	67414	2	77	2	1	2	1493.92	1	99	36.5	51.2	1.5	2.2	312.4	0	1	1	2	1	1	1
2017-2018	101830	2	45	2	3	2	2211.32	1	140	36.5	42.9	3.2	3	259.688	0	1	0	1	1	1	0
2013-2014	75125	2	32	1	3	2	2408.6	1	116	36.5	73.1	2.7	9.1	812.259	0	1	0	1	1	1	0
2017-2018	94705	2	62	4	3	2	2663.64	1	141	36.5	45.7	2.6	2.7	312.577	0	0	0	1	1	1	0
2015-2016	92521	2	29	2	3	2	2428.33	1	119	36.5	52.3	2.6	4	363.077	0	0	0	1	1	1	0
2013-2014	80879	2	48	2	2	2	2180.42	2	104	36.5	40.7	2.4	2.2	202.583	0	0	0	2	1	1	0
2009-2010	58873	2	41	4	3	2	1988.46	2	87	36.5	50.8	3.2	3.9	325.406	0	0	0	2	1	0	0
2007-2008	42061	2	23	3	1	2	1533.12	2	69	36.47	57.8	2.4	4.1	855.875	0	0	0	2	1	1	2
2001-2002	14973	2	56	3	1	2	967.277	2	28	36.47	56.6	2.5	4.2	379.68	0	0	0	2	1	1	1
2005-2006	33755	2	23	1	1	2	7802.5	2	54	36.46	63.7	2	4.5	585	0	0	0	2	1	1	2
2009-2010	59833	2	62	1	3	2	8375.71	2	75	36.45	53	2.2	3.7	358.227	0	1	0	2	1	1	0
2009-2010	52332	2	40	1	3	2	8285.31	1	76	36.44	75.6	1.4	5.9	1180	0	0	0	2	1	1	0
2007-2008	44110	2	33	1	3	2	3547.2	1	65	36.43	78.8	1.4	7	1655	0	0	0	2	1	1	2
2001-2002	11702	2	63	1	3	2	4516.25	1	21	36.42	60.4	1.4	3	863.571	0	1	0	2	1	0	0
2017-2018	100298	2	47	2	3	2	6639.35	2	138	36.4	38.8	2.1	1.6	159.238	0	1	0	2	1	0	1
2013-2014	77463	2	50	3	3	2	2779.46	1	111	36.4	69.5	1.4	4.8	1357.71	0	1	0	2	1	1	0
2013-2014	76477	2	73	3	3	2	1617.88	1	118	36.4	50.1	3.8	4.6	244.526	0	1	0	2	1	0	0
2013-2014	79474	2	50	2	1	2	2931.53	2	110	36.4	67.2	3.5	9.2	1090.86	0	1	0	1	1	0	0
2015-2016	89596	2	80	1	3	2	3204.03	1	131	36.4	55.5	2.6	4.2	334.385	0	0	0	2	1	1	0
2015-2016	92562	2	51	2	3	2	3687.16	2	129	36.4	53.7	2.9	4.2	376.552	0	0	0	2	1	1	0
2011-2012	71660	2	35	1	1	2	2183.65	2	97	36.4	48.4	2	2.4	208.8	0	0	0	1	1	1	0
2017-2018	96344	2	42	3	2	2	2440.27	2	135	36.4	67.5	2.2	7	1263.18	0	0	0	2	0	0	1
2013-2014	79207	2	25	3	3	2	4321.06	1	111	36.4	66.7	1.9	5	747.368	0	0	0	1	0	1	0
2011-2012	64949	2	26	1	3	2	12473.6	1	97	36.4	71.2	1.9	7.1	1162.16	0	0	0	1	0	0	0
2013-2014	79112	2	22	2	2	2	2517.29	1	108	36.4	43.4	4.2	3.9	268.357	0	0	0	2	0	0	0
2003-2004	21747	2	21	1	1	2	799.51	1	31	36.38	64.4	2.4	5.5	774.583	0	0	0	1	1	1	0
2001-2002	19404	2	66	1	3	2	5786.52	2	28	36.35	64.4	1.7	4.1	484.765	1	1	1	2	0	0	1
2009-2010	61207	2	71	1	1	2	3960.6	1	80	36.34	55.6	2.5	4.1	303.4	0	1	0	2	1	0	1
2005-2006	37193	2	38	2	2	2	2953.67	1	49	36.32	47.7	2.1	2.5	295.238	0	1	0	1	1	1	0
2003-2004	29196	2	37	1	1	2	6750.69	1	34	36.32	64.6	2.1	5.2	856.762	0	0	0	1	0	1	2
2009-2010	60044	2	64	2	3	2	1452.32	1	78	36.31	43.5	1.8	2	281.111	0	1	0	1	1	1	0
2007-2008	49947	2	70	2	1	2	1447.51	1	59	36.31	60.4	2.6	4.9	829.231	0	1	0	2	1	1	0
2005-2006	32941	2	56	3	3	2	1966.84	2	54	36.31	58.7	2.9	5.2	512.828	0	0	0	2	1	0	1
2011-2012	62530	2	51	1	1	2	17362.8	2	94	36.3	57.7	3.7	6.4	467.027	0	1	1	1	1	0	2
2011-2012	63160	2	61	1	2	2	14686.2	1	98	36.3	50.1	2.9	3.9	461.276	0	1	1	2	1	0	1
2011-2012	66458	2	70	2	3	2	2357.88	1	97	36.3	45.9	2.7	2.8	217.778	0	1	1	2	1	1	0
2015-2016	93549	2	80	2	1	2	2571.12	1	119	36.3	55	2.2	3.4	323	0	1	1	2	1	1	0
2003-2004	29717	2	74	1	1	2	5606.74	1	39	36.3	54.3	3.6	5.5	531.667	0	1	1	2	1	1	0
2015-2016	93258	2	80	1	1	2	4287.28	1	131	36.3	76.9	1.1	6.7	2174.45	0	1	1	2	1	0	0
2011-2012	62400	2	31	1	3	2	3075.63	2	100	36.3	58.8	2.6	5.2	566	0	1	0	2	1	1	2
2015-2016	89495	2	49	2	1	2	1887.85	2	129	36.3	36.1	3	2.1	119	0	1	0	2	1	1	2
2017-2018	102650	2	66	1	3	2	7575.64	2	139	36.3	49.4	3.1	4.1	355.774	0	1	0	2	0	1	1
2013-2014	79040	2	58	2	2	2	1985.58	1	118	36.3	53.4	1.6	2.6	576.875	0	0	0	2	1	1	2
2013-2014	79482	2	55	2	2	2	2764.34	2	108	36.3	50.5	2.4	3.3	244.75	0	0	0	2	1	1	2
2011-2012	70356	2	25	1	1	2	9602.08	1	97	36.3	67.9	2.5	6.9	723.12	0	0	0	2	1	0	2
2011-2012	65331	2	54	2	3	2	1809.21	2	95	36.3	49.2	3.4	4.5	395.735	0	0	0	2	1	1	0
2011-2012	64664	2	48	1	3	2	4618.97	1	98	36.3	57.6	1.7	3.3	704.647	0	0	0	2	1	1	0
2015-2016	88700	2	21	3	2	2	2429.35	1	120	36.3	60.3	2.6	5	594.231	0	0	0	2	1	0	0
2009-2010	52198	2	45	1	1	2	1992.22	2	82	36.29	63.4	3.7	8.1	488.189	0	1	1	1	1	1	2
2005-2006	36436	2	49	2	3	2	2274.71	1	51	36.28	62.9	1.9	4.8	709.895	0	0	0	2	0	1	0
2003-2004	28215	2	60	1	3	2	5778.29	1	33	36.27	64.9	1.2	3.5	793.333	0	1	0	2	1	1	0
2005-2006	31615	2	47	3	3	2	2068.42	1	53	36.26	71.2	1.2	5.1	1534.25	0	1	1	2	1	1	1
2005-2006	39970	2	71	2	1	2	2692.78	1	51	36.26	55.5	1.9	3.4	447.368	0	1	0	2	1	1	0
2005-2006	32012	2	30	2	3	2	4048.45	1	50	36.26	53.7	1.9	2.9	425.842	0	0	0	1	1	1	1
2005-2006	36104	2	22	2	3	2	3597.94	1	49	36.26	56.4	2.2	3.4	559.455	0	0	0	2	1	0	0
2003-2004	28469	2	49	4	3	2	10740.1	1	41	36.24	64.5	2.9	6.5	739.655	0	0	1	2	1	0	2
2007-2008	43051	2	46	2	1	2	2939.59	2	64	36.24	65.1	1.7	4.1	540.235	0	1	0	2	1	1	0
2003-2004	24812	2	77	2	1	2	2551.52	2	34	36.23	53.7	2	2.8	291.2	0	1	0	2	1	0	1
2005-2006	34060	2	70	3	3	2	1258.67	1	54	36.23	66.4	0.8	2.9	398.75	0	0	0	2	1	0	1
2009-2010	62091	2	66	3	1	2	787.263	1	75	36.23	31.5	2.5	1.5	153	0	0	0	1	1	1	0
2007-2008	50897	2	67	4	1	2	822.275	2	61	36.22	63.2	1.5	4	898.667	0	1	0	2	1	0	1
2009-2010	61501	2	46	3	1	2	1583.5	2	85	36.21	59.6	1.7	3.4	432	0	1	0	1	1	1	0
2011-2012	62924	2	79	2	1	2	1953.88	1	100	36.2	65.1	2.5	6.1	710.04	0	1	1	2	1	0	1
2011-2012	69693	2	37	3	3	2	4900.52	1	98	36.2	64.7	3.2	7.8	663	0	1	0	2	1	1	2
2015-2016	93539	2	69	3	3	2	917.395	1	120	36.2	51.4	3.6	5	390.278	0	1	0	2	1	1	1
2015-2016	85093	2	61	1	1	2	11920.8	2	125	36.2	59.1	1.7	3.3	498.882	0	1	0	1	1	1	1
2017-2018	96304	2	60	2	3	2	1459.34	2	143	36.2	41.4	4.8	4.9	297.063	0	1	0	2	1	1	0
2017-2018	97322	2	32	2	3	2	2906.94	1	141	36.2	38.6	3.2	2.5	226.562	0	1	0	1	1	1	0
2013-2014	79840	2	80	1	3	2	4665.21	1	109	36.2	55.9	2.4	3.9	404.625	0	1	0	2	1	0	0
2017-2018	94506	2	69	2	3	2	2270.26	2	144	36.2	37.2	3.5	2.4	205.029	0	1	0	2	1	0	0
2011-2012	64461	2	34	1	3	2	2842.03	1	101	36.2	42.2	4.4	3.8	263.409	0	0	0	1	1	1	2
2017-2018	95353	2	39	3	3	2	3174.51	2	137	36.2	54.8	2.8	4.2	351	0	0	0	2	1	0	2
2013-2014	75181	2	59	1	3	2	3322.02	1	104	36.2	52.2	2.8	4.1	311.893	1	0	0	1	0	0	1
2001-2002	11894	2	80	1	3	2	2360.43	1	19	36.19	63.6	1.7	4.4	452.941	0	0	1	2	1	0	0
2001-2002	15350	2	51	1	3	2	10485.8	1	16	36.18	72.5	1.9	6.8	1277.68	0	1	0	2	1	1	1
2009-2010	52510	2	77	1	1	2	2845.15	1	83	36.17	57.7	2.2	4.3	461.273	0	0	0	2	1	0	0
2003-2004	24660	2	44	2	2	2	2650.02	1	42	36.14	58.6	1.4	2.7	750.214	0	1	0	1	1	1	2
2005-2006	40039	2	21	1	1	2	9997.3	2	55	36.14	65.3	2.3	5.9	823.435	0	0	0	2	0	0	1
2005-2006	35077	2	50	1	2	2	5197.83	2	44	36.13	66.9	2.3	6.1	830.13	0	1	0	1	1	1	0
2001-2002	11280	2	22	3	1	2	1883.02	2	17	36.13	54.9	2.2	3.5	639.545	0	0	0	2	1	0	1
2007-2008	45153	2	63	1	3	2	6354.41	1	67	36.13	53.8	2.1	3.9	438.286	0	0	0	1	0	0	2
2017-2018	100608	2	64	3	3	2	2253.6	2	140	36.1	55.5	3.6	6.7	506.222	0	1	1	1	1	1	2
2017-2018	94642	2	62	1	2	2	3756.09	2	143	36.1	63.5	2	5.5	786.5	0	1	1	2	1	1	2
2013-2014	77778	2	59	4	3	2	1859.47	2	118	36.1	46.8	2	2.3	354.2	0	1	1	1	1	1	0
2007-2008	42991	2	30	3	1	2	2260.75	2	71	36.1	56.4	2.5	4.5	513	0	0	1	1	1	1	0
2013-2014	76101	2	20	2	2	2	3533.62	2	111	36.1	50.7	2.7	3.5	350	0	0	1	1	0	1	0
2015-2016	92126	2	63	2	2	2	2286.23	2	131	36.1	47.9	1.9	2.3	277.211	0	1	0	1	1	1	1
2017-2018	95357	2	56	2	2	2	4595.11	2	146	36.1	43.9	2	2	141	0	1	0	1	1	0	1
2017-2018	95931	2	69	1	2	2	3954.19	1	140	36.1	54.2	2.4	4.5	573.75	0	1	0	2	1	1	0
2013-2014	76882	2	33	1	3	2	9774.29	2	113	36.1	51.3	3.2	4.1	292.125	0	0	0	2	1	1	1
2009-2010	53776	2	46	4	2	2	2545.22	2	83	36.1	55.9	3.1	5.4	688.065	0	0	0	1	1	0	0
2013-2014	75913	2	32	1	3	2	6652.08	2	105	36.1	63.4	3	7.3	754.333	0	0	0	2	0	1	2
2005-2006	34423	2	58	2	3	2	2993.59	1	48	36.08	49.3	2.4	3	281.25	0	1	1	2	1	1	1
2005-2006	39349	2	49	2	3	2	2356.69	2	45	36.08	45.9	2.8	3.1	342.107	0	1	0	2	1	1	0
2009-2010	57293	2	51	3	1	2	1145.85	2	88	36.08	59.7	2.5	4.7	466.24	0	0	0	2	1	1	0
2007-2008	49401	2	57	1	3	2	13372.1	2	61	36.07	48.7	2.1	2.8	234.667	0	0	0	2	1	1	0
2007-2008	42629	2	60	3	1	2	905.658	1	66	36.06	58	2.8	5.1	435.321	0	1	1	2	1	1	0
2003-2004	22846	2	47	2	1	2	3390.01	1	36	36.06	51.2	1.8	2.5	383.333	0	0	0	2	1	1	2
2007-2008	44796	2	22	4	2	2	2657.21	2	61	36.05	68.2	1.8	4.8	629.333	0	0	0	2	1	0	0
2009-2010	60062	2	53	2	3	2	3701.43	1	80	36.04	49.3	1.9	2.3	209.421	0	1	1	2	1	1	0
2007-2008	49376	2	34	4	3	2	1667.09	1	70	36.04	54.4	2.2	3.7	467.545	0	0	0	2	1	1	0
2009-2010	52473	2	67	1	2	2	2411.42	1	82	36.03	69.4	2.2	6.5	989.773	0	0	0	2	1	1	0
2001-2002	16758	2	65	3	1	2	457.455	1	15	36.01	65.4	1.9	6	1057.89	0	1	0	1	1	0	1
2001-2002	16901	2	44	1	3	2	11108.7	1	26	36.01	44.9	3.5	3.4	354.571	0	0	0	2	1	1	1
2015-2016	87078	2	63	4	2	2	897.291	1	127	36	45	2.1	2.4	301.714	0	1	1	2	1	1	0
2015-2016	88895	2	73	4	1	2	823.659	1	123	36	67.5	1.7	5.7	922.059	0	1	1	2	1	0	0
2013-2014	81438	2	56	3	3	2	2779.46	1	111	36	69.6	1.7	5.3	773.176	0	0	1	2	1	1	1
2017-2018	99838	2	48	1	3	2	7195.66	2	146	36	78.5	1.7	10.2	2970	0	1	0	1	1	1	0
2015-2016	87115	2	66	4	1	2	1081.03	1	124	36	67	1.9	5.5	570.263	0	1	0	2	1	0	0
2015-2016	87156	2	57	2	1	2	2517.6	1	126	36	40	2.9	2.8	338.897	0	1	0	2	0	0	2
2017-2018	95689	2	60	2	3	2	1098.4	1	147	36	49.1	3	3.8	361	0	1	0	1	0	1	1
2017-2018	98041	2	55	3	2	2	5135.15	2	143	36	60.2	3.4	6	398.824	0	0	0	2	1	0	2
2013-2014	76580	2	71	2	3	2	3332.72	1	110	36	42.1	2.1	2.1	217	0	0	0	2	1	1	0
2011-2012	63540	2	57	1	1	2	3113.64	2	94	36	65.3	2.2	5.5	547.5	0	0	0	2	1	1	0
2017-2018	101834	2	66	2	3	2	2940.36	1	141	36	56.1	2.3	4	485.217	0	0	0	2	1	0	0
2013-2014	76039	2	26	3	3	2	4468.3	2	112	36	57.4	3.5	6.8	462.4	0	0	0	2	0	1	2
2005-2006	32378	2	20	2	1	2	2070.91	2	56	36	42.8	2	1.9	311.6	0	0	0	2	0	0	0
2007-2008	47711	2	29	1	3	2	12747.6	1	69	35.98	42.2	2.1	2.1	250	0	0	0	2	0	1	0
2001-2002	15620	2	25	4	2	2	16490	1	18	35.97	57.2	2.2	4.2	601.364	0	0	0	2	0	1	0
2005-2006	40200	2	44	1	2	2	10327.8	1	45	35.96	73.1	2.2	9	1092.27	0	1	0	2	1	1	2
2009-2010	60344	2	53	3	1	2	1340.85	2	86	35.96	52.1	3.2	4.3	553.625	0	1	0	1	1	1	0
2005-2006	39676	2	67	2	3	2	1401.61	2	52	35.96	53	2.3	3.3	398.87	0	0	0	2	1	1	0
2001-2002	11826	2	69	2	1	2	1838.65	1	27	35.95	50.6	1.7	2.6	269.176	0	1	0	2	1	0	0
2001-2002	12910	2	31	1	3	2	8356.04	2	18	35.95	61.5	2	4.4	583	0	0	0	2	0	1	0
2003-2004	26471	2	79	3	1	2	558.228	2	38	35.94	62.8	2.4	6.3	837.375	0	1	1	2	1	0	1
2005-2006	34650	2	21	4	3	2	6228.94	2	52	35.94	59.6	2	4	618	0	0	0	1	0	0	0
2009-2010	60216	2	35	2	3	2	2885.11	1	84	35.93	42.4	2.8	2.8	407	0	0	0	1	1	1	0
2009-2010	58165	2	72	1	3	2	2651.46	2	76	35.92	64.5	1.9	4.6	430.947	0	0	0	2	0	0	0
2003-2004	23490	2	77	2	1	2	1976.53	2	41	35.91	49.3	1.2	1.7	521.333	0	1	1	1	0	0	1
2009-2010	58704	2	47	3	1	2	2444.97	1	87	35.91	56.1	2.2	3.6	522	0	0	0	2	1	1	1
2015-2016	83785	2	60	4	3	2	1132.43	1	128	35.9	60.5	2.5	5.1	475.32	0	1	1	1	1	0	1
2011-2012	64948	2	61	2	3	2	964.4	2	95	35.9	54.5	1.4	2.2	419.571	0	1	1	2	1	1	0
2017-2018	93892	2	80	1	2	2	4038.06	2	143	35.9	63.3	2.7	5.9	590	0	1	1	2	1	1	0
2013-2014	78107	2	54	1	2	2	8413.4	2	114	35.9	54.3	2	3.4	438.6	0	1	0	2	1	1	2
2013-2014	79477	2	62	2	3	2	1758.88	1	106	35.9	53.4	1.7	3	437.647	0	1	0	2	1	1	1
2011-2012	66631	2	69	2	1	2	1178.26	1	99	35.9	47	2.7	2.9	388.815	0	1	0	2	1	0	1
2017-2018	99590	2	54	1	3	2	4116.24	1	140	35.9	58.6	2.6	5.2	602	0	1	0	1	1	1	0
2011-2012	70389	2	56	4	2	2	2531.58	2	99	35.9	62	2	4.2	508.2	0	1	0	2	0	0	0
2015-2016	89647	2	47	1	3	2	2590.05	1	133	35.9	61.5	2.3	5.8	933.043	0	0	0	2	1	0	2
2013-2014	76217	2	53	3	1	2	2172.05	1	106	35.9	61.7	1.4	3.5	515	0	0	0	2	1	1	1
2011-2012	63174	2	47	4	3	2	3779.33	2	90	35.9	60.9	1.7	4.1	648.765	0	0	0	2	1	1	0
2015-2016	84235	2	47	2	3	2	2309.7	2	126	35.9	53.8	2.4	4	270	0	0	0	1	1	1	0
2015-2016	85303	2	45	2	3	2	2204.74	2	131	35.9	51.2	1.7	3.1	461.353	0	0	0	2	1	1	0
2017-2018	100929	2	40	2	2	2	4438.41	1	144	35.9	41	2.5	2.2	198.88	0	0	0	2	1	1	0
2015-2016	86607	2	30	2	3	2	3875.95	1	132	35.9	74.2	1.5	6	1516	0	0	0	2	0	1	2
2011-2012	69533	2	20	1	3	2	12968.2	1	98	35.9	62.7	3.4	7.8	729.529	0	0	0	2	0	0	0
2007-2008	42395	2	25	2	3	2	3820.31	2	72	35.87	45.3	1.5	1.5	248	0	0	0	2	0	0	0
2007-2008	49245	2	24	3	3	2	2740.06	1	71	35.86	58.5	2.5	5.3	368.88	0	0	0	2	0	0	0
2009-2010	54135	2	33	4	3	2	8347.61	1	87	35.85	65.7	1.4	4.7	987	0	0	0	2	1	1	2
2003-2004	21799	2	30	1	2	2	6700.31	2	34	35.85	49.7	2.6	3	406.154	0	0	0	2	1	1	0
2001-2002	16021	2	52	2	1	2	2026.69	1	21	35.84	54.7	2.8	4.8	488.571	0	0	1	2	1	0	1
2003-2004	26184	2	66	2	3	2	1856.82	2	39	35.84	71.3	1.3	4.5	591.923	0	1	0	2	1	0	0
2005-2006	39963	2	41	1	1	2	4868.51	1	47	35.83	55.8	2.5	4.1	342.76	0	0	0	2	1	1	2
2001-2002	15427	2	20	3	2	2	2415.51	2	23	35.82	65.7	2.3	6.6	1130.61	0	0	0	2	0	0	0
2013-2014	75366	2	46	1	3	2	2624.94	2	109	35.8	86.8	1.8	15.8	3081	1	1	1	2	0	1	0
2017-2018	95863	2	80	2	3	2	3891.84	1	143	35.8	46.9	2	2.3	180.55	0	1	0	2	1	1	2
2011-2012	65757	2	45	1	2	2	2431.02	2	97	35.8	65.9	2.3	6.5	825.217	0	1	0	1	1	1	2
2001-2002	19340	2	70	4	1	2	1125.57	1	20	35.8	72.2	1.5	5.9	1077.73	0	1	0	2	1	0	1
2013-2014	75324	2	80	4	3	2	1505.9	1	104	35.8	50	2	2.8	218.4	0	1	0	2	1	1	0
2017-2018	94300	2	69	1	3	2	16070.8	2	142	35.8	52.7	2.1	3.3	510.714	0	1	0	2	1	1	0
2013-2014	76657	2	49	2	3	2	3315.48	1	108	35.8	47.2	3.5	3.9	266.314	0	1	0	2	1	1	0
2011-2012	71053	2	61	2	3	2	1123.6	1	96	35.8	68.8	2.2	5.6	638.909	0	1	0	2	0	1	2
2015-2016	88766	2	48	4	3	2	2981.08	2	124	35.8	63.1	1.5	3.5	560	0	0	0	2	1	1	0
2015-2016	86584	2	52	2	2	2	2908.02	1	123	35.8	63	1.7	4	409.412	0	0	0	2	1	1	0
2017-2018	100137	2	43	4	1	2	3219.5	2	146	35.8	58.6	2.4	4.6	578.833	0	0	0	2	1	0	0
2009-2010	59257	2	47	2	2	2	3000.49	1	80	35.79	57.5	1.4	2.6	486.571	0	1	1	2	1	1	0
2007-2008	45223	2	61	2	1	2	1449.99	1	68	35.79	67.2	1.5	5	573.333	0	1	1	2	1	1	0
2009-2010	53681	2	63	3	3	2	583.411	2	88	35.78	63.9	2.8	6.6	438.429	0	1	0	2	1	1	0
2005-2006	40683	2	57	1	3	2	5076.44	2	49	35.77	46.7	2.8	3.1	229.179	0	0	1	1	1	1	2
2007-2008	45518	2	36	2	3	2	2326.69	2	69	35.77	46.3	1.4	1.4	221	0	0	0	2	1	0	0
2007-2008	42702	2	70	1	2	2	2309.28	1	67	35.76	55	2.1	3.2	409.905	0	1	0	2	1	1	2
2003-2004	26212	2	30	2	3	2	4255.06	1	37	35.76	77	1.5	6.9	1444.4	0	1	0	2	1	1	0
2005-2006	33767	2	47	3	3	2	2137.54	2	54	35.76	64.7	2.1	5	700	0	1	0	1	1	0	0
2001-2002	19441	2	74	1	3	2	3830.35	2	21	35.75	63.4	2.1	4.8	653.714	0	1	1	2	1	1	1
2001-2002	11230	2	42	3	3	2	2022.22	2	22	35.74	67.2	1.5	4.2	722.4	0	1	1	1	0	0	0
2009-2010	52702	2	46	2	3	2	2963.1	1	84	35.74	61.8	1.2	2.7	519.75	0	0	0	2	1	1	0
2009-2010	54160	2	61	3	3	2	579.512	1	81	35.72	55.1	1.7	3.2	446.118	0	1	1	2	1	1	0
2003-2004	26461	2	23	4	3	2	7942.79	1	35	35.72	58.5	3.1	5.5	555.323	0	0	0	1	0	1	2
2017-2018	96449	2	61	4	1	2	1134.1	1	148	35.7	61.3	1.9	4.5	530.526	0	1	1	2	1	1	1
2015-2016	85377	2	60	2	3	2	2347.75	1	129	35.7	63.8	1.9	4.7	707.474	0	0	1	2	1	1	1
2013-2014	74006	2	34	2	1	2	3527.55	1	107	35.7	62	2.1	4.9	653.333	0	1	0	2	1	1	2
2003-2004	27020	2	64	1	3	2	5778.29	1	33	35.7	73.5	1.2	4.7	1171.08	0	1	0	2	1	1	1
2013-2014	73564	2	61	1	3	2	6862.07	1	114	35.7	58.3	1.6	3	337.5	0	1	0	1	1	1	0
2015-2016	86058	2	51	1	2	2	15493.2	1	127	35.7	47.8	2.5	2.9	298.12	0	1	0	2	1	1	0
2015-2016	88482	2	72	2	1	2	2488.69	2	133	35.7	40	3.5	2.9	235.314	0	1	0	2	1	0	0
2015-2016	91447	2	66	4	1	2	1044.74	1	133	35.7	49.3	3.7	4.5	229.865	0	1	0	2	1	0	0
2015-2016	93276	2	75	2	3	2	1731.97	1	119	35.7	52	1.7	2.4	258.353	0	1	0	2	0	1	1
2017-2018	100705	2	56	1	2	2	17858.4	1	139	35.7	62	1.8	4.2	529.667	0	0	0	1	1	1	1
2009-2010	61512	2	36	1	3	2	8100.73	2	77	35.7	67.3	1.9	5.1	703.263	0	0	0	1	1	1	0
2017-2018	97356	2	29	3	2	2	10454.1	2	143	35.7	59.9	3.3	6	550.909	0	0	0	1	0	0	0
2003-2004	27803	2	46	1	3	2	12560.4	1	38	35.69	50.3	3.6	4.8	432	0	1	1	2	1	1	0
2005-2006	34707	2	69	2	3	2	1686.11	1	52	35.69	37.5	2.7	1.9	144.259	0	0	0	2	1	0	0
2007-2008	48455	2	72	1	1	2	2509.19	2	59	35.67	50.7	4.1	5.6	366.049	0	1	0	2	1	1	1
2005-2006	40768	2	46	4	1	2	3621.03	2	52	35.67	56.1	3	4.7	728.5	0	0	0	1	1	0	0
2005-2006	38498	2	30	2	3	2	3992.8	1	49	35.66	65.2	1.9	5.2	618.526	0	0	0	2	1	1	1
2007-2008	43180	2	64	2	3	2	1200.54	1	68	35.64	49.3	1.5	2	301.333	0	1	0	2	1	0	0
2001-2002	20987	2	42	1	3	2	9318	2	24	35.64	65.7	3	7.2	1005.6	0	0	0	2	0	1	0
2009-2010	57330	2	69	3	1	2	912.601	1	75	35.63	76.6	0.9	4.9	1317.56	0	1	1	1	0	0	0
2007-2008	46317	2	71	2	1	2	1389.74	1	73	35.63	48.9	2.3	2.7	353.348	0	0	1	2	1	0	0
2007-2008	44891	2	50	1	3	2	3618.03	2	71	35.62	46.3	2.3	3	444.783	0	0	0	2	1	1	1
2003-2004	26340	2	50	2	2	2	3771.24	2	39	35.62	43.4	3.1	3	244.839	0	0	0	2	1	1	0
2015-2016	90929	2	65	4	3	2	5536.3	2	130	35.6	52.9	2	2.9	340.75	0	1	1	2	1	1	0
2013-2014	75552	2	80	3	3	2	1489.82	1	109	35.6	53.8	1.1	1.7	108.182	0	1	1	2	1	0	0
2015-2016	89894	2	65	4	3	2	852.719	2	119	35.6	42.3	3.6	3.1	169.639	0	1	1	2	1	0	0
2015-2016	91954	2	80	1	1	2	6330.47	2	127	35.6	53.2	2.4	4.4	364.833	0	1	1	1	1	0	0
2015-2016	85341	2	37	2	3	2	2858.62	2	126	35.6	33.4	2.8	1.8	248.786	0	1	1	1	0	1	1
2011-2012	64397	2	54	4	3	2	1755.31	2	99	35.6	72.8	1.5	5.4	1184.4	0	0	1	1	0	1	0
2005-2006	31192	2	60	1	3	2	6041.81	1	44	35.6	81.4	1.4	8.6	3440	0	1	0	1	1	1	1
2015-2016	86534	2	43	2	3	2	2915.78	1	129	35.6	59.7	3.4	6.5	640.441	0	1	0	2	1	1	0
2011-2012	67690	2	40	2	3	2	2213.38	2	93	35.6	71.3	2.7	8.7	708.889	0	1	0	2	0	1	0
2013-2014	80903	2	30	1	2	2	10561.4	1	115	35.6	71.3	1.8	6.5	1058.06	0	0	0	2	1	1	2
2015-2016	93120	2	30	1	3	2	7233.87	1	130	35.6	65.9	2.4	6.5	1075.21	0	0	0	2	0	1	0
2013-2014	76154	2	29	1	3	2	12114.4	1	111	35.6	48	2.7	3.3	342.222	0	0	0	1	0	1	0
2007-2008	51434	2	52	4	2	2	1150.53	1	62	35.58	50.2	2.5	4.5	754.2	0	0	1	2	0	0	2
2005-2006	38230	2	74	1	1	2	4598.7	2	49	35.57	43.8	3.6	4	258.889	0	1	1	2	1	1	0
2007-2008	46636	2	76	1	3	2	3696.71	2	60	35.57	60.5	1.6	3.8	895.375	0	1	0	2	1	0	0
2001-2002	15261	2	64	4	1	2	375	1	17	35.56	51.2	3	4.4	538.267	0	0	0	2	1	0	0
2005-2006	31947	2	61	2	1	2	1801.91	2	49	35.55	56.1	1.7	3.1	382.941	0	1	0	1	1	0	0
2007-2008	44066	2	55	3	1	2	1862.83	1	66	35.53	48.1	1.9	2.1	224.368	0	1	0	2	1	1	0
2007-2008	45099	2	70	2	2	2	1425.16	1	59	35.52	31.4	2.6	1.4	130.846	0	1	0	2	1	1	0
2013-2014	82233	2	47	1	3	2	3853.59	1	105	35.5	53.1	3.5	4.7	190.686	0	1	1	1	1	1	2
2013-2014	82061	2	80	2	3	2	3150.12	1	108	35.5	66.5	1.3	3.7	606.231	0	1	1	2	1	0	0
2013-2014	79119	2	56	1	2	2	14487.5	2	112	35.5	65.4	2.6	7.3	1445.96	0	0	1	2	0	0	1
2015-2016	91834	2	39	2	3	2	2384.29	1	123	35.5	38	3.1	2.4	147.097	0	1	0	1	1	1	1
2013-2014	79440	2	73	2	3	2	1966.43	2	114	35.5	75.2	1.1	4.2	832.364	0	1	0	2	1	1	0
2017-2018	94500	2	60	2	3	2	930.822	2	147	35.5	62.5	1.6	4.7	834.25	0	1	0	2	1	1	0
2013-2014	75329	2	43	1	3	2	10958.9	1	113	35.5	70.2	2.6	8.8	1191.38	0	1	0	2	1	1	0
2015-2016	91111	2	46	3	1	2	2185.89	1	129	35.5	62.4	2.7	5.9	511.333	0	1	0	2	1	1	0
2017-2018	98161	2	43	1	3	2	11902.5	1	135	35.5	54.1	2.9	4.6	375.931	0	0	0	1	1	1	2
2011-2012	66439	2	48	3	2	2	4700.12	2	98	35.5	53.8	1.6	2.5	351.562	0	0	0	2	1	1	2
2015-2016	91226	2	53	2	3	2	2413.47	2	131	35.5	37.6	1.9	1.4	132.632	0	0	0	2	1	1	1
2013-2014	82277	2	71	2	3	2	3567.92	2	108	35.5	64.6	1.5	3.7	485.933	0	0	0	1	1	1	0
2007-2008	46823	2	52	1	3	2	3685.88	1	69	35.5	58.9	1.7	3.4	406	0	0	0	1	1	1	0
2013-2014	81672	2	33	3	3	2	4568.3	1	110	35.5	57.2	1.5	2.6	537.333	0	0	0	2	1	0	0
2015-2016	89453	2	25	1	2	2	9147.12	2	121	35.5	64.4	1.7	4.7	928.941	0	0	0	2	0	1	1
2013-2014	78395	2	22	1	3	2	10199.3	2	105	35.5	63	1.5	3.5	590.333	0	0	0	2	0	1	0
2007-2008	42554	2	20	2	3	2	3187.88	1	63	35.5	60.3	1.5	3.1	704.733	0	0	0	2	0	1	0
2013-2014	78148	2	23	1	2	2	9280.79	2	115	35.5	78	1.3	6.6	913.846	0	0	0	2	0	0	0
2007-2008	49075	2	63	2	3	2	1150.81	1	62	35.49	59.5	4.2	7.3	611.81	0	1	0	2	1	1	2
2005-2006	33561	2	83	1	2	2	3902.88	1	54	35.49	61.3	2.1	4.8	576	0	1	0	2	1	0	0
2009-2010	60644	2	50	1	3	2	10692.1	1	77	35.48	53.5	2.7	4.2	507.111	0	1	0	1	1	1	1
2001-2002	11098	2	62	2	3	2	1471.87	1	24	35.47	45.2	3.6	3.8	366.278	0	1	1	2	1	1	0
2003-2004	30449	2	76	2	3	2	2249.55	2	41	35.46	65.1	1	3.1	722.3	0	1	0	2	1	1	0
2005-2006	39302	2	40	2	3	2	2890.79	1	47	35.45	56.4	2	3.5	392	0	0	0	2	1	1	0
2003-2004	30161	2	42	1	1	2	6214.16	2	34	35.45	61.7	1.2	2.8	753.667	0	0	0	2	1	1	0
2001-2002	20709	2	73	1	3	2	5303.87	2	24	35.44	71.6	1.2	4.4	1210	0	1	0	2	1	0	0
2005-2006	35138	2	29	2	3	2	616.008	2	49	35.44	78.6	1.6	9.3	1476.38	0	0	0	1	1	1	1
2007-2008	51182	2	37	1	3	2	4360.85	2	67	35.43	60.1	2.9	5.7	536.586	0	0	0	1	1	1	2
2003-2004	28624	2	42	2	2	2	2650.02	1	42	35.43	62	2.2	4.2	687.273	0	0	0	2	1	1	2
2009-2010	58624	2	75	2	2	2	2092.44	1	80	35.42	52.5	2.6	3.7	253.308	1	1	1	2	1	0	1
2001-2002	20387	2	63	3	1	2	516.534	2	17	35.42	50.5	2.9	3.9	537.931	0	1	1	2	1	1	0
2003-2004	23381	2	49	1	2	2	5972.77	2	34	35.42	65.4	2	5.4	974.7	0	0	0	2	1	1	0
2009-2010	61194	2	80	1	1	2	3802.81	1	76	35.41	58.3	2.4	4.7	573.792	0	1	0	1	0	0	0
2017-2018	96287	2	74	4	2	2	3672.77	1	136	35.4	62.5	1.9	4.4	606.737	0	1	1	2	1	1	1
2011-2012	67666	2	64	2	2	2	1250.42	1	99	35.4	61	2.2	4.3	482.773	0	1	1	1	1	1	0
2015-2016	83757	2	57	4	1	2	1379.23	1	120	35.4	61.7	1.8	4.1	583.111	0	1	1	2	1	0	0
2003-2004	21702	2	62	1	3	2	5872.34	2	42	35.4	55.1	2	3.7	571.65	0	1	0	2	1	1	0
2015-2016	93386	2	50	2	3	2	2406.12	2	126	35.4	53.9	1.8	2.9	375.389	0	1	0	2	1	1	0
2001-2002	18213	2	66	2	1	2	1204.28	1	21	35.4	56.6	1.6	3.1	441.75	0	1	0	1	1	1	0
2011-2012	63957	2	59	3	2	2	2645.84	1	103	35.4	50.2	1.3	1.8	267.231	0	0	0	1	1	1	2
2015-2016	92555	2	37	1	1	2	6190.13	1	122	35.4	67	4.2	11.4	670.429	0	0	0	1	1	1	2
2011-2012	62690	2	26	2	3	2	2118.08	1	90	35.4	38.9	2.4	2	164.167	0	0	0	2	1	0	2
2017-2018	98781	2	55	1	3	2	4372.24	2	143	35.4	59.2	2	3.8	461.7	0	0	0	2	1	1	1
2011-2012	66306	2	56	2	3	2	1747.58	2	95	35.4	46.7	2.5	2.8	352.8	0	0	0	2	1	1	0
2015-2016	86322	2	39	4	3	2	2555.84	2	120	35.4	65.3	2.4	5.9	678.5	0	0	0	2	1	1	0
2011-2012	70574	2	36	2	2	2	4931.4	2	101	35.4	67.9	2.3	6	537.391	0	0	0	2	1	1	0
2013-2014	77693	2	51	2	3	2	3254.68	2	116	35.4	58.7	1.3	2.2	346.923	0	0	0	2	1	0	0
2015-2016	89730	2	32	2	3	2	2658.51	1	132	35.4	43.4	3.1	2.9	184.29	0	0	0	2	1	0	0
2011-2012	66172	2	20	1	2	2	6048.57	1	98	35.4	60.5	2.7	6.3	788.667	0	0	0	2	0	0	0
2001-2002	13530	2	28	1	2	2	955.622	2	22	35.39	64.6	2.5	7.1	1067.84	0	0	0	2	1	1	2
2007-2008	51168	2	38	1	1	2	11011.6	1	69	35.39	66.1	1.7	4.1	451	0	0	0	2	0	0	0
2009-2010	62156	2	48	1	2	2	2342.4	2	80	35.38	49.2	2	2.5	413.75	0	0	0	2	1	1	2
2009-2010	60292	2	24	1	3	2	2383.79	2	75	35.36	63.9	2.3	5.2	420.522	0	1	0	1	1	1	2
2009-2010	51824	2	23	2	1	2	2937.45	1	85	35.35	53.6	1.9	2.9	308.316	0	1	0	1	1	1	2
2007-2008	50450	2	66	2	3	2	1234.01	1	68	35.3	64.6	1.5	3.9	561.6	0	1	1	1	1	1	0
2015-2016	93511	2	40	2	2	2	2299.35	2	130	35.3	57	1.8	3	471.667	0	1	1	1	1	1	0
2017-2018	95191	2	54	3	1	2	3261.01	2	144	35.3	65.4	1.6	4.4	594	0	1	1	2	1	1	0
2013-2014	80819	2	54	2	1	2	3117.35	2	112	35.3	75.8	2.3	9.9	1562.48	0	1	1	2	1	0	0
2011-2012	63036	2	74	4	1	2	1534.61	1	93	35.3	60.5	2.6	5.5	626.154	0	1	1	2	0	0	0
2013-2014	77939	2	55	2	2	2	2962.14	2	116	35.3	61.3	1.3	2.9	477.385	0	0	1	2	1	1	0
2015-2016	92225	2	42	3	3	2	2322.61	1	131	35.3	54.6	2.3	3.4	443.478	0	1	0	2	1	1	1
2007-2008	50028	2	32	1	3	2	5331.37	1	64	35.3	50	4	5.8	494.45	0	1	0	2	1	1	1
2013-2014	77654	2	70	3	1	2	854.952	2	118	35.3	55.3	3.3	5.2	387.636	0	1	0	1	1	0	1
2011-2012	66256	2	49	3	3	2	3545.51	3	92	35.3	57.3	1.7	3.2	391.529	0	1	0	1	1	1	0
2015-2016	90563	2	80	3	1	2	1506.8	1	128	35.3	61.8	2.3	5.1	323.739	0	1	0	2	1	0	0
2015-2016	89710	2	79	3	1	2	1191.92	1	128	35.3	64.5	1.8	4.6	564.778	0	1	0	2	0	0	1
2011-2012	69925	2	80	3	1	2	2089.95	1	99	35.3	55.8	2.1	3.5	303.333	0	1	0	2	0	0	0
2015-2016	89412	2	62	2	1	2	2434.75	2	126	35.3	51.5	3	3.8	412.933	0	0	0	2	1	0	1
2015-2016	89253	2	54	2	3	2	2369.02	2	131	35.3	40.1	1.7	1.5	192.353	0	0	0	1	1	1	0
2015-2016	88138	2	44	4	3	2	3255.35	1	129	35.3	62.5	1.3	3.6	598.154	0	0	0	2	1	1	0
2013-2014	81602	2	37	1	3	2	3653.14	1	114	35.3	65.5	1.4	3.3	594	0	0	0	1	1	1	0
2009-2010	56438	2	52	3	2	2	1413.28	2	87	35.3	70.6	1.7	5.6	965.176	0	0	0	1	1	1	0
2011-2012	62461	2	29	2	2	2	2775.7	1	96	35.3	70.7	2.4	7.3	769.542	0	0	0	1	1	1	0
2007-2008	44067	2	20	2	2	2	2976.56	2	72	35.3	49.3	2.8	3.1	359.821	0	0	0	2	1	1	0
2015-2016	87053	2	34	3	1	2	2711.8	1	120	35.3	55.7	1.5	2.5	275	0	0	0	2	1	0	0
2005-2006	38534	2	22	2	1	2	2487.83	2	51	35.3	75.7	1.2	5.4	1012.5	0	0	0	2	1	0	0
2013-2014	82003	2	22	1	3	2	9343.01	1	109	35.3	63.4	3.9	9.3	612.846	0	0	0	2	0	0	2
2013-2014	75723	2	55	4	3	2	1498.04	1	118	35.3	61.8	1.7	3.9	997.941	0	0	0	2	0	0	1
2009-2010	55958	2	45	1	2	2	2342.4	2	80	35.28	73.8	1.6	7.7	760.375	0	1	0	2	1	1	2
2009-2010	56057	2	60	3	3	2	705.271	2	87	35.28	68.4	2	5.5	698.5	0	0	0	2	1	1	2
2001-2002	14177	2	20	2	2	2	3188.62	2	21	35.28	75.8	1.8	6.8	1054	0	0	0	2	1	1	0
2007-2008	44818	2	41	2	1	2	2504.65	2	68	35.25	55.1	3.5	6.1	665.771	0	1	0	1	1	1	2
2007-2008	48069	2	59	1	3	2	10427.8	2	68	35.24	66.5	1.8	5.4	885	0	0	1	2	1	1	1
2007-2008	42528	2	41	1	1	2	4207.79	1	71	35.24	62.8	3.3	8	703.03	0	0	0	2	1	1	2
2009-2010	59108	2	26	2	2	2	2893.48	2	84	35.24	45.7	3.4	3.5	266.618	0	0	0	2	0	1	0
2007-2008	45741	2	43	1	3	2	10576.6	2	66	35.22	54.7	3.2	5	421.875	0	1	1	1	1	1	1
2005-2006	36980	2	59	2	1	2	2844.36	2	50	35.22	38.9	3.3	2.6	185.939	0	1	0	1	1	1	0
2007-2008	49996	2	61	3	1	2	1032.62	1	66	35.22	58.5	2	3.8	494	0	1	0	2	1	0	0
2005-2006	34180	2	46	2	1	2	2553.37	2	51	35.21	53.8	3.2	4.4	536.25	0	1	1	2	1	0	1
2009-2010	55743	2	37	1	1	2	1504.82	1	80	35.21	69.4	2.1	6.3	852	0	1	0	2	1	1	2
2011-2012	66140	2	63	2	2	2	1421.66	2	96	35.2	54.3	1.7	2.8	393.647	0	1	1	2	1	1	1
2011-2012	69144	2	71	4	2	2	1986.21	2	94	35.2	56.2	3.3	5.8	309.333	0	1	1	1	1	0	1
2015-2016	92622	2	69	1	3	2	6117.72	1	120	35.2	70.4	1.8	6.7	781.667	1	1	1	2	1	0	0
2011-2012	65705	2	63	3	1	2	1775.04	1	92	35.2	65.1	1.6	4.3	550.938	0	1	1	1	1	0	0
2013-2014	73693	2	78	1	1	2	2396.25	1	105	35.2	55.7	3.4	5.7	330.265	0	0	1	2	1	0	1
2015-2016	90700	2	40	2	3	2	2432.82	2	130	35.2	68.3	1.5	4.6	1005.87	0	0	1	2	1	1	0
2013-2014	81648	2	63	1	3	2	7847.31	2	113	35.2	90.8	0.6	10.1	3131	0	0	1	2	0	1	2
2011-2012	68553	2	61	1	2	2	14621.2	1	98	35.2	54.9	2.5	3.9	369.72	0	1	0	2	1	1	2
2017-2018	95222	2	72	4	3	2	6053.84	2	145	35.2	63.4	2.3	5.5	502.174	0	1	0	1	1	1	1
2017-2018	96766	2	52	2	3	2	1690.6	1	147	35.2	66.1	2.2	5.5	847.5	0	0	0	2	1	1	0
2011-2012	66769	2	24	2	3	2	1956.87	2	99	35.2	64.9	1.5	3.8	562.4	0	0	0	2	0	1	0
2007-2008	43370	2	38	4	1	2	2614.04	2	61	35.19	47.6	2.4	3	233.75	0	1	0	1	1	1	1
2003-2004	25570	2	85	2	1	2	2833.04	2	36	35.18	73.7	1.1	4.7	811.818	0	1	1	2	1	0	1
2007-2008	46840	2	61	2	3	2	1154.24	2	69	35.18	61.3	2.1	4.4	479.81	0	1	0	2	1	1	2
2001-2002	16790	2	70	2	3	2	1384.55	1	24	35.18	59.3	2.4	4.5	425.625	0	1	0	2	1	0	0
2007-2008	48977	2	29	3	1	2	2017.34	2	68	35.18	77.4	1.4	6	942.857	0	0	0	1	1	0	1
2009-2010	61800	2	44	3	1	2	3270.89	1	81	35.17	66.1	2.4	6.4	922.667	0	0	0	1	1	1	2
2003-2004	23228	2	36	3	1	2	964.795	1	38	35.13	75.6	1.9	8.4	1012.42	0	0	0	1	1	1	1
2005-2006	35686	2	54	1	2	2	5076.44	2	49	35.12	58.5	2.9	5.9	419.103	0	1	1	2	1	1	2
2007-2008	46246	2	31	1	2	2	4131.48	2	59	35.12	63.3	3.2	7	809.375	0	0	1	2	0	1	0
2005-2006	39873	2	57	2	3	2	2138.05	2	45	35.12	39.5	3.1	2.5	141.935	0	0	0	2	1	1	0
2005-2006	31343	2	61	1	3	2	6198.37	2	52	35.11	48.6	3	4.3	517.433	0	1	1	1	1	1	0
2013-2014	79889	2	76	1	3	2	3642.26	1	112	35.1	59.9	1.9	4	347.368	0	1	1	2	1	1	1
2017-2018	98489	2	55	2	2	2	3053.1	2	146	35.1	63.7	2.4	5.7	757.625	0	1	1	2	1	0	1
2013-2014	83542	2	71	2	1	2	2131.05	2	114	35.1	47	3	3.3	251.9	0	1	1	2	1	1	0
2015-2016	92921	2	55	2	3	2	2406.12	2	126	35.1	61.1	1.3	3	620.769	1	1	0	2	1	1	1
2013-2014	81669	2	39	1	3	2	3694.62	2	113	35.1	63.1	2.3	5	482.609	0	1	0	2	1	0	1
2011-2012	71908	2	66	1	3	2	10532.1	2	98	35.1	51.5	2.7	3.9	352.444	0	1	0	2	1	1	0
2009-2010	59333	2	72	4	2	2	1311.42	2	77	35.1	48	3.2	3.6	366.75	0	1	0	2	1	1	0
2011-2012	69167	2	80	1	1	2	3421.36	1	91	35.1	54.7	1.7	3.3	345.529	0	1	0	2	1	1	0
2017-2018	101978	2	44	2	2	2	3892.86	1	139	35.1	40.8	3.2	2.6	224.25	0	1	0	2	1	0	0
2009-2010	61823	2	80	2	1	2	1669.27	1	88	35.1	51.6	2.4	3.6	550.5	0	1	0	2	1	0	0
2013-2014	74594	2	53	2	3	2	2747.12	1	111	35.1	43.5	2.3	2.3	243	0	1	0	2	0	1	0
2017-2018	99028	2	42	3	3	2	3606.4	2	143	35.1	48.2	5.3	5.7	298.981	0	0	0	2	1	1	2
2013-2014	80138	2	55	1	3	2	2737.69	2	115	35.1	63.4	2.7	5.7	608	0	0	0	1	1	1	0
2017-2018	98840	2	50	4	3	2	3988.56	1	136	35.1	24.9	10.6	3.9	147.538	0	0	0	1	1	1	0
2015-2016	86830	2	71	3	1	2	1586.73	1	128	35.1	42.6	2.3	2.3	203	0	0	0	1	1	1	0
2011-2012	69813	2	30	2	3	2	3152.12	1	96	35.1	61.3	1.8	3.8	371.556	0	0	0	2	1	0	0
2017-2018	97449	2	37	4	3	2	6119.65	2	142	35.1	73.2	1.8	7.5	1650	0	0	0	2	0	0	2
2015-2016	87475	2	63	2	3	2	1910.83	1	119	35.1	47.5	2	2.4	301.2	0	0	0	1	0	0	0
2007-2008	44090	2	66	1	1	2	7367.97	2	62	35.09	66.2	2.4	6.9	851	0	1	0	1	1	1	1
2001-2002	17019	2	56	1	3	2	8892.16	2	24	35.06	53.5	1.7	2.7	503.471	0	1	0	2	1	1	0
2005-2006	34546	2	23	2	3	2	3608.98	1	49	35.06	50.2	2.2	3	574.091	0	0	0	2	0	1	0
2007-2008	45268	2	42	3	1	2	1900.83	2	67	35.05	53.4	3.3	5.6	561.697	0	0	1	2	1	0	1
2001-2002	19663	2	59	1	3	2	3921.03	1	23	35.05	41.5	3.8	3.6	241.579	0	1	0	2	1	1	0
2009-2010	61877	2	40	4	3	2	2428.19	2	78	35.04	45.1	2.9	3.5	296.897	0	0	1	2	1	1	2
2001-2002	14804	2	27	2	1	2	784.089	2	14	35.04	76.4	2.4	11.5	1475.83	0	1	0	1	1	1	1
2005-2006	33529	2	30	1	1	2	11519.5	1	45	35.04	64.7	2.4	5.8	604.167	0	0	0	1	1	1	2
2009-2010	57940	2	66	2	3	2	1730.15	2	84	35.02	47.8	2.3	2.6	369.652	0	1	1	1	1	1	1
2003-2004	22287	2	56	1	3	2	9375.42	1	40	35.02	52.8	2.2	3.2	370.909	0	1	1	2	1	1	1
2005-2006	38875	2	41	2	3	2	2151.76	2	45	35.02	58.8	1.6	2.8	411.25	0	0	0	1	1	1	0
2007-2008	41549	2	61	2	2	2	2094.34	2	65	35.01	64.2	1.6	3.9	828.75	0	1	0	2	1	1	0
2001-2002	15073	2	70	2	2	2	1940.94	1	16	35.01	54.3	3.3	4.6	324.788	0	1	0	2	1	0	0
2005-2006	35414	2	42	4	3	2	3597.27	1	49	35.01	67	1.7	4.8	1250.82	0	0	0	2	1	1	0
2001-2002	20681	2	32	1	3	2	12056.1	2	19	35.01	57.2	2	3.9	678.6	0	0	0	2	1	1	0
2009-2010	55540	2	20	2	3	2	2800.26	1	84	35.01	61.3	1.8	3.4	519.444	0	0	0	1	0	1	0
2015-2016	87445	2	67	2	3	2	2201.56	2	131	35	66	1.6	4.5	537.188	0	1	1	2	1	1	1
2013-2014	75946	2	71	1	3	2	6884.46	1	110	35	52.2	2.4	3.4	228.083	1	1	1	2	0	1	0
2017-2018	97234	2	32	4	3	2	4874.22	1	139	35	51.4	2	3.1	403	0	1	0	2	1	1	0
2007-2008	43018	2	68	3	1	2	631.724	2	67	35	36.7	3.8	2.8	117.158	0	1	0	2	1	1	0
2011-2012	63045	2	53	3	1	2	2043.43	2	103	35	50.6	2.6	3.2	285.538	0	1	0	2	1	1	0
2013-2014	76606	2	57	4	3	2	1821.42	2	110	35	54.4	3.4	5.2	422.118	0	1	0	1	1	0	0
2017-2018	98721	2	55	2	2	2	3378.09	1	147	35	44.3	2.7	2.6	276.37	0	1	0	2	1	0	0
2015-2016	84672	2	39	2	2	2	2914.36	1	125	35	48.5	4.2	5.2	388.762	0	1	0	1	1	0	0
2013-2014	81230	2	52	2	2	2	2214.4	1	104	35	49.3	1.3	1.8	300.462	0	1	0	1	0	0	0
2011-2012	69413	2	50	2	3	2	1719.72	2	100	35	43.1	2.4	2.4	211	0	0	0	2	1	1	2
2015-2016	91728	2	76	3	3	2	1781.38	2	127	35	56.5	2.1	3.7	644.857	1	0	0	2	1	1	1
2017-2018	96984	2	38	2	3	2	1558.34	1	147	35	47.4	1.8	2.3	374.389	0	0	0	2	1	1	1
2011-2012	66129	2	60	1	3	2	10746.9	1	99	35	59.7	1.6	3	526.875	0	0	0	2	1	1	0
2011-2012	68676	2	51	2	2	2	2168.26	2	97	35	63.7	1.9	4.4	1174.11	0	0	0	2	1	1	0
2017-2018	100202	2	22	3	3	2	8036.38	2	136	35	58.2	2.2	4	394.545	0	0	0	2	0	1	0
2009-2010	61873	2	57	3	3	2	1289.89	2	86	34.98	65.1	1.8	4.3	793.111	0	1	1	2	1	1	1
2007-2008	50274	2	66	4	3	2	587.845	2	74	34.96	56.6	3.3	4.8	417.455	0	1	1	2	1	1	0
2007-2008	49196	2	71	4	1	2	819.854	2	73	34.94	70.8	2.2	7.1	603.5	0	0	1	2	1	0	1
2003-2004	26770	2	23	2	3	2	2984.49	2	31	34.94	68.4	2.7	8.4	983.111	0	0	0	2	1	1	2
2007-2008	45234	2	51	2	3	2	2352.64	2	68	34.93	39.6	2.6	2.1	269.769	0	0	0	2	1	0	0
2007-2008	41882	2	59	3	1	2	1365.8	2	71	34.91	58.5	2.7	4.7	564	0	1	0	1	1	0	1
2007-2008	42283	2	41	3	2	2	1738.11	1	62	34.91	35.3	3.7	2.5	218.243	0	0	0	2	1	0	1
2017-2018	101266	2	67	2	3	2	999.813	1	134	34.9	50.8	3.6	4.7	297.667	0	1	1	2	1	0	2
2015-2016	85530	2	77	2	3	2	1883.71	2	129	34.9	47.7	2.5	2.8	231.84	0	1	1	2	1	1	0
2017-2018	96598	2	67	2	2	2	1767.02	1	139	34.9	59.9	1.4	3.1	422.929	0	1	1	2	1	1	0
2015-2016	85564	2	72	4	3	2	1327.81	1	124	34.9	74.8	1.4	7.8	1565.57	0	1	1	2	0	0	0
2017-2018	98082	2	46	1	3	2	4206.5	1	135	34.9	56.7	2.5	4.1	268.96	0	0	1	1	1	1	0
2011-2012	65993	2	65	1	2	2	16970.3	1	92	34.9	60.2	2.5	4.9	501.76	0	1	0	2	1	1	1
2011-2012	62859	2	53	2	2	2	2089.27	2	95	34.9	65.4	2.2	6	829.091	0	1	0	2	1	1	1
2011-2012	66443	2	38	3	1	2	6697.79	3	92	34.9	48.9	2.3	3	510	0	1	0	1	1	0	1
2011-2012	62682	2	62	1	2	2	5405.86	2	91	34.9	73.1	1.3	5	1330.77	0	1	0	1	1	1	0
2011-2012	70175	2	62	2	2	2	1357.98	1	96	34.9	53.8	0.9	1.8	358	0	1	0	2	1	0	0
2015-2016	86490	2	31	1	3	2	12758.3	2	125	34.9	56.3	4.1	8	507.317	0	1	0	2	0	0	2
2013-2014	82562	2	36	4	3	2	4947.96	2	107	34.9	50	2.8	3.6	236.571	0	1	0	2	0	1	0
2017-2018	102467	2	58	2	3	2	4086.67	1	141	34.9	47	2.4	2.7	322.875	0	0	0	2	1	1	0
2011-2012	63802	2	48	2	3	2	2004.88	1	99	34.9	47	2.1	2.2	353.048	0	0	0	1	1	1	0
2009-2010	59253	2	37	2	3	2	4540.68	2	75	34.9	59.9	2.9	5	643.103	0	0	0	2	1	1	0
2013-2014	80966	2	27	2	3	2	4011.69	1	115	34.9	47.6	2.3	2.6	219.304	0	0	0	1	1	1	0
2015-2016	90157	2	46	1	2	2	12095	2	123	34.9	61.3	3.1	6.6	628.065	0	0	0	1	0	1	1
2003-2004	30212	2	77	1	2	2	6765.25	1	31	34.89	65.9	1.1	3.7	689.545	1	1	0	2	0	0	0
2005-2006	36134	2	44	2	3	2	3519.5	2	58	34.89	41.7	2	1.7	214.2	0	0	0	1	1	1	0
2003-2004	29639	2	60	2	1	2	2078.08	2	32	34.89	39.5	1.7	1.5	188.824	0	0	0	2	1	1	0
2003-2004	30152	2	21	1	1	2	775.331	1	38	34.89	57.6	1.9	3.9	585	0	0	0	1	1	1	0
2007-2008	43868	2	26	4	1	2	2011.67	1	64	34.87	58.2	3.2	5.7	521.906	0	0	0	1	1	1	2
2005-2006	39037	2	38	2	3	2	2972.16	1	44	34.86	61.3	2	3.9	721.5	0	0	0	2	1	1	1
2007-2008	44522	2	72	2	2	2	2759.66	2	70	34.85	61.6	3	6.3	520.8	0	1	1	2	1	1	0
2009-2010	53528	2	44	1	3	2	9597.42	2	81	34.84	59.9	2.6	5	803.846	0	0	0	2	0	1	0
2001-2002	17523	2	28	1	2	2	6826.11	2	17	34.84	69.7	1.8	6	953.333	0	0	0	2	0	1	0
2003-2004	29916	2	84	1	2	2	2524.15	2	33	34.83	72.6	1.6	6.5	1312.19	0	1	0	2	1	0	1
2007-2008	47724	2	42	3	1	2	2390.96	1	69	34.83	60.7	2	4.4	607.2	0	0	0	2	1	1	0
2007-2008	45087	2	63	4	3	2	2479.94	1	65	34.83	54.9	1.8	3.1	654.444	0	0	0	2	1	0	0
2003-2004	21313	2	22	1	2	2	812.248	2	31	34.82	52.5	4	5.9	592.95	0	0	0	1	1	1	2
2003-2004	28927	2	52	2	2	2	3267.06	1	36	34.82	48.4	1.9	2.3	312.316	0	0	0	2	1	1	0
2003-2004	28434	2	38	3	2	2	4457.09	2	38	34.82	60.5	2.4	4.8	650	0	0	0	1	0	0	1
2015-2016	88729	2	69	1	3	2	20131	2	123	34.8	68.1	1.6	5.4	249.75	0	1	1	2	1	1	1
2011-2012	68482	2	77	2	2	2	1803.26	2	101	34.8	56.5	1.7	3	589.412	0	1	1	2	1	0	1
2011-2012	66066	2	80	1	1	2	4224.94	1	91	34.8	62.8	1.9	4.6	539.895	1	0	1	1	1	0	0
2013-2014	76238	2	61	4	3	2	1737.81	1	117	34.8	56.1	1.2	2.6	478.833	0	1	0	2	1	1	1
2011-2012	71803	2	52	2	2	2	1769.38	2	96	34.8	70.3	1.5	4.6	769.733	0	1	0	2	1	1	0
2015-2016	88868	2	38	2	1	2	2789.01	2	131	34.8	56.9	2.4	4.2	570.5	0	1	0	2	1	0	0
2017-2018	97370	2	62	4	3	2	1514.71	1	140	34.8	55.2	2.4	3.7	245.125	0	0	0	2	1	1	1
2011-2012	69816	2	20	2	2	2	2543.79	1	102	34.8	65.4	2	5	655	0	0	0	2	1	1	0
2013-2014	73670	2	71	3	1	2	1764.2	1	109	34.8	51.4	3	4.1	355.333	0	0	0	2	1	1	0
2003-2004	29207	2	53	2	2	2	3411.65	2	31	34.8	67.6	1	3.1	871.1	1	0	0	2	1	0	0
2015-2016	87028	2	27	2	3	2	3792.47	1	132	34.8	51.6	3	3.9	380.9	0	0	0	1	0	1	0
2007-2008	44112	2	32	3	3	2	2313.25	2	72	34.79	59.6	1.9	3.6	841.263	0	1	0	2	1	1	1
2005-2006	35241	2	30	3	1	2	3748.55	1	57	34.78	75.6	2.1	9.5	1339.05	0	0	0	2	1	1	1
2007-2008	45905	2	68	3	1	2	548.416	2	74	34.77	65.8	2.1	5.2	611.619	0	1	0	2	1	0	0
2003-2004	22838	2	61	2	2	2	1534.22	2	41	34.76	64.1	2.2	5.2	813.091	0	0	0	2	1	1	1
2005-2006	37108	2	36	1	2	2	6304.28	2	47	34.76	53.1	4	5.5	372.625	0	0	0	2	1	1	1
2007-2008	48451	2	61	1	1	2	2603.15	1	67	34.75	57.4	2.9	4.9	405.517	0	1	0	2	1	1	0
2007-2008	41775	2	61	2	1	2	1449.99	1	68	34.75	62	1.4	3.7	644.857	0	1	0	2	1	0	0
2009-2010	51945	2	46	4	1	2	1849.26	1	79	34.71	71	1.5	4.8	1840	0	0	1	1	1	1	2
2005-2006	32711	2	60	3	1	2	538.664	2	58	34.71	50.3	1.8	2.7	378	0	0	0	2	1	0	0
2015-2016	85973	2	54	2	3	2	1972.99	1	124	34.7	43.1	2.9	2.9	308	0	1	1	2	1	0	1
2013-2014	77891	2	55	4	3	2	1891.71	1	104	34.7	73.7	1.7	6.9	1156.76	0	1	1	2	1	1	0
2015-2016	90285	2	62	2	2	2	2419.72	1	125	34.7	59.9	2.2	4.2	402.818	0	1	1	2	1	1	0
2013-2014	78535	2	80	2	1	2	2077.2	1	114	34.7	62.8	1.3	3.3	530.538	0	1	1	1	1	1	0
2013-2014	77592	2	52	2	3	2	3323.16	1	108	34.7	62.2	3.2	7	531.562	0	0	1	1	1	1	0
2017-2018	96033	2	60	2	3	2	1236.02	2	137	34.7	54.4	4.2	6.6	535.857	0	1	0	1	1	0	2
2013-2014	77154	2	58	2	2	2	2009.34	2	116	34.7	37.3	2.9	2.1	189	0	1	0	2	1	1	1
2017-2018	98899	2	66	1	3	2	7389.76	1	135	34.7	69.8	1.5	4.5	723	0	1	0	1	1	1	0
2015-2016	84741	2	63	2	3	2	2251.47	2	132	34.7	44	2.8	2.9	176.071	0	1	0	2	1	1	0
2017-2018	94557	2	35	2	3	2	1764.2	1	145	34.7	43.3	3.3	3	209.091	0	1	0	2	1	1	0
2015-2016	91921	2	45	4	2	2	1661.97	2	132	34.7	54.8	3.2	5.4	502.875	0	1	0	2	1	1	0
2013-2014	83196	2	61	2	1	2	2059.14	2	116	34.7	46.5	1.9	2.8	450.947	0	1	0	2	1	1	0
2015-2016	84576	2	46	2	1	2	2222.95	2	126	34.7	50.3	2.4	2.9	406	0	1	0	1	1	1	0
2007-2008	46916	2	75	2	1	2	1447.51	1	59	34.7	57.2	1.5	3.3	629.2	0	1	0	2	1	0	0
2015-2016	92349	2	41	1	2	2	12123.7	2	123	34.7	66.7	2.6	8.1	1090.38	0	1	0	1	0	1	2
2017-2018	97252	2	69	1	3	2	8604.01	2	134	34.7	52.2	2.3	3.8	317.217	0	1	0	1	0	1	0
2013-2014	83249	2	28	1	3	2	6601.4	1	118	34.7	58.8	2.6	4.8	400.615	0	1	0	2	0	1	0
2017-2018	98141	2	56	3	1	2	1633.59	2	148	34.7	64.3	2.3	5.3	474.696	0	1	0	1	0	0	0
2011-2012	62875	2	46	1	3	2	11309.9	1	99	34.7	68.4	2.4	7.1	1212.92	0	0	0	2	1	1	2
2015-2016	89611	2	61	3	1	2	822.117	1	121	34.7	48.3	3.2	3.6	353.25	0	0	0	2	1	1	2
2011-2012	69747	2	34	2	3	2	2431.88	3	90	34.7	62.6	2	4.2	518.7	0	0	0	2	1	1	0
2013-2014	80496	2	48	3	1	2	3093.29	1	111	34.7	61.8	2	4.9	955.5	0	0	0	2	1	1	0
2015-2016	92969	2	80	1	1	2	5800.11	2	127	34.7	43	3.3	3.1	224.515	1	0	0	2	1	0	0
2007-2008	49863	2	24	4	3	2	3187.88	1	63	34.7	47.8	3.2	3.6	329.625	0	0	0	2	0	0	2
2007-2008	45530	2	50	2	3	2	2510.1	2	71	34.69	55.3	2.8	4.1	448.071	0	1	1	1	1	1	2
2001-2002	11544	2	79	1	3	2	4915.22	1	25	34.68	66.8	1.7	4.9	605.294	0	1	0	2	1	0	0
2005-2006	37898	2	31	3	3	2	3201.6	2	53	34.68	68.6	1.7	5.6	905.882	0	0	0	2	1	0	0
2009-2010	58361	2	25	2	3	2	3799.84	2	79	34.68	53.9	2.9	4	419.31	0	0	0	2	0	1	0
2001-2002	19782	2	23	1	3	2	5850.61	1	20	34.67	67.8	1.6	5.1	825.562	0	0	0	1	0	0	1
2003-2004	21889	2	72	1	2	2	5305.49	2	33	34.66	44.1	2.8	2.8	248	0	1	0	2	1	0	0
2001-2002	19195	2	52	3	1	2	1570.83	2	15	34.65	64.7	1.5	4	664	0	0	0	2	1	1	0
2007-2008	45118	2	77	1	2	2	4201.95	2	59	34.63	56.1	2.8	5.1	675.75	0	1	0	2	1	1	1
2009-2010	60925	2	46	3	1	2	1595.28	2	88	34.63	50.2	2.8	3.6	272.571	0	1	0	1	1	1	1
2005-2006	32918	2	64	2	1	2	1753.99	2	54	34.62	71.8	2.6	9.3	1287.69	0	1	1	2	1	0	2
2009-2010	60577	2	65	3	1	2	646.841	2	75	34.61	48.7	2.3	2.9	242.087	0	0	0	2	1	0	1
2015-2016	89800	2	60	2	3	2	1589.9	2	119	34.6	57.6	2.4	4.2	474.25	0	1	1	2	1	1	2
2011-2012	63134	2	66	4	2	2	1371.75	2	93	34.6	67.8	1.7	5.2	1098.12	0	1	1	1	1	0	0
2017-2018	94342	2	57	2	3	2	3222.93	2	135	34.6	51.8	2.4	3.3	365.75	0	1	0	1	1	1	0
2011-2012	69765	2	65	4	2	2	1371.95	2	99	34.6	68.9	2.2	6.3	515.455	0	1	0	2	1	1	0
2013-2014	79025	2	54	2	2	2	3854.79	2	112	34.6	54.8	3	4.7	498.2	0	1	0	2	1	1	0
2017-2018	99299	2	62	3	1	2	1663.29	2	141	34.6	57.2	2.1	3.6	380.571	0	1	0	1	1	1	0
2005-2006	35551	2	80	1	1	2	3363.82	1	52	34.6	69.6	1.4	4.3	780.143	0	1	0	2	1	0	0
2011-2012	64753	2	68	4	1	2	1443.81	2	90	34.6	52.2	2.4	3.3	354.75	0	1	0	2	1	0	0
2015-2016	92598	2	64	1	1	2	5522.62	2	123	34.6	67.7	2.7	7.4	740	0	1	0	2	0	0	0
2001-2002	11878	2	33	3	2	2	2657.95	2	23	34.6	77.2	3.2	12.8	1476	0	0	0	1	1	1	2
2017-2018	98374	2	42	1	1	2	3100.69	2	146	34.6	67.6	2.6	7.8	1290	0	0	0	2	1	0	2
2009-2010	57588	2	67	1	2	2	7746.11	2	78	34.6	53.4	2.4	3.7	279.042	0	0	0	1	1	0	0
2011-2012	66343	2	20	1	3	2	12968.2	1	98	34.6	49.9	3.7	4.6	333.189	0	0	0	2	0	1	2
2003-2004	29166	2	20	2	2	2	3364.9	2	33	34.56	62.2	1.7	4	489.412	0	0	0	1	1	0	0
2007-2008	49598	2	73	2	1	2	1447.51	1	59	34.52	55.5	1.4	2.6	419.714	0	1	1	1	1	1	0
2009-2010	53548	2	49	3	3	2	1600.16	3	86	34.52	59.6	2.2	4.3	527.727	0	1	0	2	1	0	0
2001-2002	19855	2	24	1	1	2	7453.96	2	22	34.52	65.1	4.1	10.2	736.39	0	0	0	2	1	0	2
2009-2010	57873	2	60	1	2	2	6863.56	1	86	34.51	37.9	4	3	202.5	0	1	1	1	1	1	0
2009-2010	55259	2	77	1	1	2	2347.37	1	82	34.51	44.3	1.7	2.2	443.882	1	1	0	2	1	1	0
2009-2010	58256	2	22	2	1	2	2499.62	2	86	34.51	29.5	2.1	1.1	154	0	0	0	2	1	0	2
2005-2006	38100	2	65	4	3	2	1488.41	1	44	34.5	63.9	3.6	7.5	739.583	0	1	1	2	1	1	2
2011-2012	64256	2	67	2	2	2	1332.12	2	97	34.5	49.5	2.9	3.3	256.034	0	1	1	1	1	1	0
2017-2018	102828	2	80	2	1	2	1947.55	2	146	34.5	67.1	2.4	7	819.583	0	1	1	2	1	1	0
2007-2008	50463	2	58	3	1	2	1733.73	2	65	34.5	66.8	1.6	4.7	699.125	0	1	1	2	1	1	0
2013-2014	75193	2	57	2	1	2	1700.12	2	117	34.5	54.7	2.6	4.3	484.577	0	1	1	2	1	0	0
2017-2018	95151	2	80	1	2	2	2750.69	1	140	34.5	58.8	2.1	4.4	494.476	0	0	1	1	1	0	0
2013-2014	75359	2	51	3	1	2	2383.34	1	118	34.5	52.6	2.2	3.1	267.727	0	1	0	2	1	1	1
2017-2018	95095	2	80	1	3	2	3850.57	2	139	34.5	62.3	3	8.1	855.9	0	1	0	2	1	0	1
2011-2012	62593	2	72	1	3	2	7239.09	1	91	34.5	68.9	1.5	4.8	688	0	1	0	2	1	1	0
2011-2012	71321	2	54	2	3	2	2670.77	1	92	34.5	63.6	2.4	5.8	669.417	0	1	0	2	1	1	0
2017-2018	99914	2	70	2	2	2	2486.46	1	145	34.5	49.9	3.1	4	334.194	0	1	0	2	1	1	0
2011-2012	68884	2	54	2	2	2	2982.41	2	101	34.5	48	2.6	2.9	239.808	0	1	0	2	1	1	0
2013-2014	83328	2	48	3	2	2	2272.29	2	118	34.5	58.3	2.4	4.4	515.167	0	1	0	2	1	1	0
2011-2012	64634	2	74	2	1	2	1953.88	1	100	34.5	58.4	2.4	4.1	281.875	0	1	0	2	1	1	0
2017-2018	97969	2	62	3	1	2	709.826	2	135	34.5	57.6	2.6	4.4	450.154	0	1	0	1	1	0	0
2011-2012	65641	2	33	1	2	2	9261.41	2	94	34.5	72.1	3.4	10.3	805.824	0	0	0	2	1	1	2
2017-2018	94021	2	38	1	1	2	4253.21	2	147	34.5	68.8	1.3	4.4	873.231	0	0	0	2	1	0	1
2013-2014	80512	2	69	1	3	2	3237.5	1	111	34.5	53.6	3.4	5	402.941	0	0	0	1	1	1	0
2011-2012	65867	2	60	1	3	2	4298.44	1	94	34.5	69.1	1.7	4.8	864	0	0	0	2	1	1	0
2003-2004	30807	2	65	3	1	2	506	2	38	34.5	50.3	3.4	4.1	224.294	0	0	0	2	1	1	0
2017-2018	94374	2	52	3	3	2	3862.66	2	136	34.5	47.8	3	3.3	259.6	0	0	0	2	1	0	0
2015-2016	88445	2	31	1	3	2	13483.1	2	130	34.5	52.4	2.4	3.5	303.333	0	0	0	2	0	1	2
2003-2004	29577	2	68	3	1	2	437.481	1	34	34.49	60.7	2.3	5.1	589.826	0	1	0	2	1	0	1
2005-2006	37250	2	33	1	3	2	11990.9	1	48	34.49	61	1.8	4.2	816.667	0	0	0	2	0	0	0
2007-2008	50392	2	38	4	1	2	1789.09	1	62	34.48	54.1	3.4	5.1	478.5	0	0	0	1	1	1	0
2001-2002	17068	2	24	1	1	2	4980.23	1	20	34.47	69.9	2.3	7.4	920.174	0	1	0	1	1	1	2
2009-2010	61356	2	73	1	3	2	4382.99	1	81	34.47	79.3	1.2	6.7	1474	0	0	0	2	1	1	0
2009-2010	58308	2	25	3	3	2	2391.35	1	82	34.45	56	2.3	3.6	396	0	0	0	2	1	1	0
2009-2010	56881	2	42	4	1	2	1811.8	2	82	34.44	68.9	1.6	5.6	1120	0	1	1	2	1	1	0
2007-2008	51361	2	62	2	2	2	600.98	1	68	34.42	61.8	1.9	4.2	727.263	1	0	0	2	1	1	1
2001-2002	15723	2	64	2	1	2	1114.59	1	21	34.41	52.8	1.2	1.8	442.5	0	1	1	1	1	1	0
2017-2018	100222	2	65	2	3	2	818.052	2	145	34.4	62	1.3	4.2	520.154	0	1	1	2	1	1	1
2009-2010	52057	2	56	1	2	2	3351.8	2	75	34.4	61.8	1.3	3	482.308	0	1	1	2	1	1	0
2011-2012	65334	2	60	4	1	2	2032.24	2	91	34.4	50.9	2.3	3.2	365.913	0	1	1	1	1	1	0
2015-2016	89712	2	48	2	3	2	3370.33	1	132	34.4	33.4	2.6	1.7	232.769	0	0	1	2	1	1	0
2005-2006	35215	2	52	2	1	2	2267.2	1	51	34.4	71.7	1.6	5.6	875	0	1	0	1	1	1	1
2017-2018	101707	2	79	1	2	2	6828.11	2	147	34.4	65.1	1	3.6	1173.6	0	1	0	2	1	0	1
2011-2012	64553	2	65	2	3	2	1558	2	92	34.4	73.1	2.1	8.4	1044	0	1	0	1	1	1	0
2015-2016	89189	2	48	2	3	2	2968.95	1	119	34.4	56.8	2.1	4.1	560.333	0	1	0	2	1	1	0
2009-2010	52391	2	75	2	2	2	1678.94	2	84	34.4	48.2	2.1	2.9	272.048	0	1	0	2	1	1	0
2011-2012	66238	2	61	2	1	2	948.75	2	100	34.4	59.6	1.7	3.3	504.706	0	1	0	1	1	1	0
2013-2014	77917	2	68	3	1	2	1058.2	2	110	34.4	39.1	2	1.8	119.7	1	1	0	2	1	0	0
2011-2012	64224	2	22	2	3	2	3699.13	2	101	34.4	69.6	1.9	5.6	660.211	0	1	0	1	0	1	0
2013-2014	73846	2	24	2	3	2	3300.07	2	108	34.4	58.4	1.8	4	540	0	0	0	2	1	1	2
2003-2004	26625	2	23	1	3	2	7948.52	2	34	34.4	63.3	1.8	4.1	881.5	0	0	0	2	1	1	2
2015-2016	88991	2	65	1	3	2	13085.6	1	123	34.4	64.5	2	4.6	446.2	0	0	0	2	1	1	1
2013-2014	82095	2	40	2	3	2	4252.83	2	111	34.4	49.7	1.9	2.7	493.105	0	0	0	2	1	1	0
2013-2014	80190	2	33	4	3	2	2057.56	2	110	34.4	58	2.8	5.1	757.714	0	0	0	2	1	1	0
2015-2016	91530	2	26	2	3	2	2826.16	1	125	34.4	55.6	2	3.3	343.2	0	0	0	1	1	0	0
2017-2018	96677	2	25	1	2	2	18284.4	1	141	34.4	66.7	1.9	5.1	585.158	0	0	0	2	0	1	2
2015-2016	92526	2	22	4	3	2	3223.42	1	122	34.4	57.3	2.3	4.2	619.043	0	0	0	2	0	0	2
2007-2008	49507	2	60	4	1	2	515.275	2	69	34.39	65.9	1.7	4	440	0	1	0	1	1	1	0
2003-2004	22857	2	46	2	3	2	3020.05	1	35	34.39	41.9	2.9	2.8	320.552	0	0	0	2	1	0	0
2009-2010	56019	2	23	3	3	2	2349.55	1	76	34.38	60.2	1.8	3.7	446.056	0	0	0	1	0	1	2
2007-2008	45910	2	55	2	1	2	3783.19	2	65	34.36	50.7	2.2	3	460.909	0	1	1	2	1	1	0
2009-2010	61707	2	80	1	1	2	4571.01	2	79	34.36	65	1.8	4.9	585.278	0	1	0	2	1	0	0
2005-2006	33894	2	63	1	3	2	5387.65	1	49	34.35	44.8	1.9	2.3	336.526	0	1	0	2	1	1	1
2003-2004	30170	2	74	1	1	2	5867.3	2	37	34.35	52	1.9	2.8	386.105	0	1	0	2	1	0	0
2005-2006	38409	2	63	3	1	2	515.422	2	58	34.35	68	1.3	4.4	988.308	0	0	0	1	1	0	1
2005-2006	35155	2	41	2	3	2	2657.42	2	52	34.34	56.8	2.7	4.2	542.889	0	1	0	1	1	1	0
2005-2006	33582	2	21	1	2	2	760.514	2	46	34.34	78.8	1.6	8.2	1122.38	0	0	0	2	1	1	2
2005-2006	36024	2	50	1	3	2	5934.59	1	46	34.34	9.1	48.4	5.1	21.7066	0	0	0	2	1	1	0
2005-2006	39531	2	23	2	3	2	5327.2	1	57	34.34	68.8	2	6.1	719.8	0	0	0	1	1	1	0
2003-2004	28791	2	44	4	2	2	3233.56	1	38	34.33	55.7	2.3	4.4	702.087	0	1	0	2	1	1	2
2003-2004	24821	2	39	1	1	2	5819.8	2	39	34.33	48.4	3.2	4	473.75	0	1	0	1	1	1	2
2007-2008	43020	2	80	1	1	2	2631.72	1	70	34.33	64.4	2	5.2	608.4	0	1	0	1	1	0	1
2005-2006	38823	2	21	3	3	2	1820.22	1	58	34.33	66.3	2.8	6.6	968.786	0	0	0	1	1	1	2
2009-2010	61374	2	22	3	1	2	2313.34	1	86	34.32	50.8	2.4	3	281.25	0	0	0	2	0	0	0
2007-2008	42172	2	71	2	2	2	1575.37	2	67	34.31	62	2.7	5.6	448	0	1	1	2	1	1	0
2007-2008	44498	2	69	2	2	2	1343.68	2	67	34.31	57.8	1.5	2.5	430	0	1	0	2	1	0	1
2007-2008	42491	2	60	4	1	2	514.065	2	69	34.31	48.2	2.2	2.7	359.591	0	0	0	2	1	1	0
2015-2016	90397	2	60	1	3	2	18549.9	1	120	34.3	60.2	1.8	3.9	489.667	0	1	1	2	1	1	1
2017-2018	98412	2	67	2	3	2	1278.98	1	143	34.3	54.1	2.7	4.1	385.704	0	1	1	2	1	1	0
2011-2012	67766	2	62	1	3	2	4298.44	1	94	34.3	63.4	1.4	3.7	642.214	0	1	1	2	1	0	0
2011-2012	63083	2	71	1	3	2	7816.14	1	98	34.3	73.2	1.2	4.7	998.75	0	1	0	2	1	1	0
2017-2018	95703	2	24	2	3	2	997.115	1	144	34.3	71.1	1.6	5.8	648.875	0	1	0	2	1	1	0
2011-2012	62585	2	80	2	2	2	1701.65	1	95	34.3	42.4	1.7	1.5	349.412	0	1	0	2	1	0	0
2003-2004	24316	2	85	1	1	2	2395.18	1	35	34.3	72.7	1.7	7.3	1073.53	1	1	0	2	1	0	0
2013-2014	80128	2	22	1	1	2	3710.26	2	112	34.3	63.4	2	4.8	792	0	1	0	2	0	1	0
2017-2018	95534	2	67	4	1	2	1029.12	2	141	34.3	48.3	2.6	3.2	162.462	0	1	0	1	0	0	0
2013-2014	75118	2	64	2	3	2	1114.09	2	118	34.3	47	1.3	1.9	404.846	0	0	0	2	1	1	2
2017-2018	96162	2	60	4	1	2	972.43	1	142	34.3	62.3	0.8	2.1	378	0	0	0	2	1	1	0
2013-2014	83624	2	50	2	2	2	1892.13	1	112	34.3	49.6	1.3	1.7	273.308	0	0	0	1	1	0	0
2011-2012	67173	2	21	4	3	2	2405.55	3	92	34.3	56.4	3.3	5.7	450.818	0	0	0	1	0	1	2
2011-2012	68384	2	23	1	3	2	6917.98	1	98	34.3	62.4	1.6	3.7	619.75	0	0	0	2	0	1	0
2009-2010	61780	2	37	3	3	2	2398.29	1	86	34.29	61.7	2.2	4.2	576.545	0	1	0	2	1	1	0
2007-2008	48784	2	80	1	2	2	3677.53	2	63	34.29	55.1	2.2	4.1	464.045	0	0	0	2	1	0	0
2009-2010	58981	2	44	3	1	2	1707.06	2	88	34.29	60.8	2.5	5	648	0	0	0	1	1	0	0
2005-2006	37805	2	22	2	2	2	2553.85	2	51	34.28	54.4	3.5	5.5	677.286	0	0	0	1	1	1	0
2001-2002	19929	2	45	4	1	2	10139.4	1	28	34.28	66.6	2.6	6.9	989.885	0	0	0	2	1	1	0
2001-2002	11146	2	23	1	1	2	10095.5	2	22	34.28	65.7	2.2	5.8	891.091	0	0	0	1	1	1	0
2001-2002	13284	2	64	1	1	2	6237.26	1	27	34.27	56	2.5	4.3	565.88	0	1	0	2	1	1	0
2007-2008	51291	2	41	1	1	2	3336.06	2	60	34.27	59.3	2.7	5.1	513.778	0	0	0	2	1	0	2
2001-2002	15143	2	29	2	1	2	4389.61	1	27	34.27	87.1	1.1	13	2706.36	0	0	0	2	1	0	2
2009-2010	57273	2	25	2	3	2	3698.22	2	78	34.26	74.2	1.2	5.3	839.167	0	1	1	1	0	0	0
2009-2010	54022	2	49	2	3	2	3591.98	2	87	34.26	63.7	1.6	5.1	1096.5	0	0	0	1	1	1	0
2003-2004	28602	2	42	4	3	2	4049.26	2	36	34.25	53.6	2.5	3.5	443.8	0	0	0	2	0	1	0
2005-2006	34960	2	76	1	2	2	4853.73	2	46	34.24	67.6	2.1	5.7	765.429	0	1	0	2	1	0	1
2005-2006	36314	2	26	2	3	2	2695.41	1	44	34.24	49.7	2.7	4.1	320.407	0	0	0	2	1	0	1
2003-2004	23327	2	83	1	1	2	2894.64	2	34	34.23	53.9	1.2	2	370	0	1	1	2	1	1	0
2001-2002	11162	2	42	2	3	2	3158.76	1	19	34.23	49.3	2.7	3	285.556	0	0	0	2	1	1	0
2009-2010	54082	2	28	3	3	2	2377.53	2	85	34.22	68.9	2	7.2	658.8	0	0	0	1	1	1	0
2005-2006	38179	2	62	3	1	2	644.465	2	56	34.21	64.3	2	5.1	619.65	0	1	0	2	1	1	1
2007-2008	51500	2	46	2	3	2	3038.18	1	59	34.21	39.3	2.1	1.7	251.762	0	0	0	2	1	1	0
2001-2002	19146	2	24	3	3	2	2868.84	1	22	34.21	57.6	2.5	4.7	547.08	0	0	0	1	0	1	0
2011-2012	64390	2	45	2	2	2	2103.81	2	99	34.2	67.4	1.5	4.2	554.4	0	1	1	2	1	1	2
2011-2012	63024	2	78	2	3	2	1459.34	2	95	34.2	77.3	1.6	8.4	1113	0	1	0	2	1	1	1
2009-2010	56908	2	59	1	1	2	8603.21	1	80	34.2	50.9	1.7	2.6	468	0	1	0	1	1	1	1
2017-2018	96306	2	80	2	2	2	2618.05	1	144	34.2	54.3	1.9	3.3	312.632	0	1	0	2	1	1	0
2017-2018	97373	2	41	1	3	2	4208.88	1	142	34.2	66.8	2.8	7.3	505.786	0	0	0	2	1	1	2
2013-2014	74058	2	60	2	1	2	1342.54	2	110	34.2	60.9	1.6	3.6	454.5	0	0	0	1	1	0	2
2009-2010	56353	2	27	2	1	2	2499.62	2	86	34.2	40	3.1	2.4	343.742	0	0	0	2	1	0	2
2015-2016	93593	2	74	1	2	2	13014.6	1	120	34.2	69.5	1.4	4.4	710.286	0	0	0	2	1	1	0
2007-2008	44328	2	23	4	1	2	3173.02	2	61	34.2	60.9	1.8	3.9	658.667	0	0	0	2	0	0	2
2011-2012	64079	2	25	4	3	2	4712.89	2	93	34.2	66.1	2	5.6	1010.8	0	0	0	2	0	1	0
2017-2018	102486	2	21	4	3	2	4904.88	1	136	34.2	62.2	2.5	5.5	765.6	0	0	0	2	0	0	0
2009-2010	53822	2	66	1	1	2	2934.25	2	83	34.19	48.6	2.4	3.1	197.625	0	1	1	2	1	1	0
2001-2002	13541	2	26	2	2	2	3613.26	2	18	34.19	38.9	2	1.6	196	0	0	0	1	1	1	0
2005-2006	36129	2	68	2	3	2	1815.21	2	57	34.17	56.1	1.8	3.5	680.556	0	1	0	1	1	1	1
2001-2002	10582	2	44	4	2	2	2657.64	1	17	34.17	90.1	1.1	13.4	6821.82	0	1	0	2	1	0	0
2009-2010	60163	2	73	2	1	2	2138.84	2	82	34.13	55.3	1.8	3.3	344.667	0	1	0	2	1	0	1
2003-2004	25286	2	23	2	3	2	595.103	1	42	34.12	73	1.5	6.4	968.533	0	0	0	2	1	1	0
2017-2018	102178	2	61	2	3	2	970.965	1	145	34.1	45.4	1.7	1.9	171	0	1	1	2	1	1	0
2013-2014	75654	2	49	2	1	2	3580.71	1	112	34.1	64.9	2.8	6.9	820.607	0	1	1	2	1	1	0
2015-2016	88199	2	29	2	2	2	3126.79	2	129	34.1	56.6	3.1	5.2	541.806	0	0	1	2	0	0	0
2013-2014	76455	2	69	2	3	2	1650.41	1	114	34.1	47.3	1.8	1.9	309.278	0	1	0	1	1	1	0
2013-2014	80277	2	57	1	2	2	11711.8	2	115	34.1	60.2	2.8	5.4	472.5	0	1	0	1	1	1	0
2007-2008	41641	2	80	1	3	2	4457.04	1	69	34.1	33.8	2.9	2.3	188.759	0	1	0	2	1	0	0
2013-2014	74227	2	78	2	2	2	1673.51	2	117	34.1	54.3	1.9	2.9	322.053	0	1	0	2	1	0	0
2017-2018	94590	2	65	4	1	2	2253.34	1	143	34.1	50.4	3.9	5.8	339.077	0	1	0	2	1	0	0
2013-2014	75954	2	54	1	3	2	6939.23	1	117	34.1	69.5	1.4	4.6	782	0	1	0	1	0	0	0
2013-2014	78870	2	52	1	1	2	2797.29	1	107	34.1	61.8	1.7	3.9	763.941	0	1	0	2	0	0	0
2015-2016	84349	2	39	1	3	2	8059	1	131	34.1	46.3	2.6	3	275.769	0	0	0	1	1	1	2
2011-2012	63183	2	44	2	1	2	2952.81	1	96	34.1	68.7	1.5	4.1	576.733	0	0	0	1	1	1	2
2005-2006	39639	2	57	2	3	2	2132.51	2	56	34.1	42.3	3.2	2.6	235.625	0	0	0	2	1	1	1
2017-2018	99811	2	48	3	1	2	2844.69	1	147	34.1	51.9	2.5	3.7	627.52	0	0	0	2	1	0	0
2015-2016	92827	2	37	2	2	2	2952.91	2	126	34.1	61.4	1.7	3.6	510.353	0	0	0	2	0	0	2
2015-2016	85711	2	52	1	3	2	13716.9	2	123	34.1	58	1.9	3.4	470.632	0	0	0	1	0	0	0
2003-2004	25410	2	64	2	3	2	1688.67	1	36	34.08	70.6	2.1	6.4	1401.9	0	1	1	1	1	0	1
2005-2006	34858	2	37	2	3	2	3499.01	1	55	34.08	64.4	2.2	4.9	1044.59	0	0	0	1	1	1	0
2003-2004	21211	2	23	2	2	2	2792.67	1	42	34.08	69.1	2	5.3	1044.1	0	0	0	2	1	0	0
2001-2002	18881	2	24	2	3	2	3346.6	2	26	34.08	39.5	2.4	1.9	277.875	0	0	0	2	0	0	0
2007-2008	43520	2	56	2	2	2	2398.86	1	64	34.07	69.8	1.3	3.6	689.538	0	1	1	1	1	1	2
2005-2006	37326	2	41	1	3	2	17350.2	1	57	34.07	62	3.3	7	880.303	0	1	0	2	1	1	2
2001-2002	10438	2	26	2	1	2	747.532	2	27	34.07	69.3	1.3	3.5	465.769	0	0	0	2	1	1	0
2009-2010	56564	2	40	1	3	2	2377.41	1	87	34.06	72.6	1.8	6.8	1038.89	0	0	0	2	1	1	1
2001-2002	17315	2	74	1	3	2	4337.93	1	15	34.05	60.4	1.1	3	630	0	1	0	1	1	1	1
2007-2008	46766	2	20	1	3	2	8674.02	2	74	34.05	56.3	1.9	3.2	421.053	0	0	0	2	0	0	0
2005-2006	31379	2	79	2	1	2	2558.74	1	50	34.03	41.7	2.5	2.2	139.92	0	1	0	1	1	0	0
2003-2004	25622	2	29	3	1	2	2597.14	2	40	34.02	59.1	2.7	6.7	895.815	0	0	0	2	1	1	0
2009-2010	56063	2	33	2	3	2	3566.4	2	87	34.01	47.7	2.6	3.3	378.231	0	0	0	2	1	0	2
2001-2002	18178	2	49	3	3	2	1899.72	1	20	34.01	56.4	3.7	5.6	567.568	0	0	0	1	1	1	0
2011-2012	62309	2	47	3	1	2	4505.37	3	92	34	48.3	2.9	3.1	299.31	0	1	1	2	1	1	0
2013-2014	77351	2	80	4	1	2	1657.64	1	111	34	62.8	1.6	4	452.5	0	0	1	2	1	0	0
2015-2016	93268	2	73	4	2	2	5681.81	1	130	34	50.4	3.2	4	233.75	0	1	0	2	1	1	2
2011-2012	63733	2	58	4	3	2	2682.22	2	93	34	68.4	2.8	8.1	974.893	0	1	0	2	1	1	1
2017-2018	99420	2	51	2	3	2	2899.23	1	144	34	52.6	2.5	3.7	529.84	0	1	0	1	1	1	0
2013-2014	77197	2	47	2	3	2	3470.68	2	116	34	52.2	1.5	3	592	0	1	0	2	1	1	0
2013-2014	75613	2	55	2	2	2	1985.58	1	118	34	54.2	1.5	2.6	528.667	0	1	0	2	1	1	0
2013-2014	76133	2	47	3	3	2	2662.7	1	118	34	69.8	2.4	7.5	1096.88	0	1	0	2	1	0	0
2013-2014	74446	2	64	1	3	2	3884.41	2	109	34	40	3.4	3	195	0	1	0	2	0	1	1
2017-2018	97958	2	24	2	2	2	6281.51	2	145	34	57.1	2	3.4	460.7	0	0	0	2	1	1	0
2015-2016	91852	2	24	2	2	2	1755.36	1	123	34	52.8	2.1	3.1	445.81	0	0	0	2	1	0	0
2017-2018	95170	2	67	4	1	2	2383.01	2	138	34	62.4	2.8	6.6	579.857	0	0	0	2	1	0	0
2015-2016	83781	2	27	2	3	2	4281.91	2	119	34	61.9	3	6.4	565.333	0	0	0	2	0	1	0
2001-2002	17631	2	85	1	1	2	2598.07	1	19	33.99	89.6	1.1	12.3	2605.36	1	0	0	2	1	0	1
2007-2008	46794	2	51	1	3	2	3945.77	2	61	33.98	52.4	2.9	3.7	394.241	0	1	0	2	1	1	0
2005-2006	35071	2	64	1	1	2	6206.9	1	51	33.98	55.2	2.5	4	440	0	1	0	2	1	0	0
2005-2006	31967	2	63	2	1	2	1507.31	2	51	33.98	58.8	1.3	3	745.385	0	0	0	2	1	1	1
2009-2010	54587	2	37	1	3	2	6586.07	2	86	33.97	61.8	1.6	3.6	695.25	0	1	0	2	1	1	2
2007-2008	44676	2	59	2	2	2	2539.97	1	64	33.97	86.2	1.2	12	4350	0	1	0	2	1	1	0
2005-2006	31636	2	72	2	1	2	2317.39	2	49	33.96	77.7	1.7	8.2	1919.76	0	1	0	2	0	0	1
2007-2008	48414	2	58	1	3	2	3387.29	2	60	33.95	58.7	3	5.5	495	0	0	1	2	1	1	2
2003-2004	27641	2	56	1	2	2	10689.5	2	34	33.95	45.7	4.1	4	202.927	0	1	0	2	1	1	0
2009-2010	52377	2	54	1	3	2	2479.21	2	87	33.94	72.6	1.6	6.1	1376.31	0	1	0	2	1	0	1
2007-2008	44855	2	64	1	3	2	2524.78	1	73	33.93	66.6	1.7	4.5	616.765	0	1	1	2	1	1	0
2007-2008	48864	2	60	4	3	2	881.393	2	61	33.93	69.5	2.6	8.1	1093.5	0	1	1	2	1	1	0
2009-2010	52417	2	73	2	1	2	2092.44	2	75	33.93	64.6	1.4	3.5	440	0	1	1	2	1	1	0
2009-2010	60146	2	70	1	2	2	3660	1	80	33.93	54.3	1.5	2.6	502.667	1	1	0	2	1	1	1
2001-2002	18923	2	21	1	2	2	7379.06	1	23	33.93	69.4	2.3	7.4	839.739	0	0	0	1	1	1	2
2009-2010	55243	2	24	3	2	2	2310.1	2	75	33.92	77.9	1.7	8.6	1183.76	0	0	0	2	1	0	1
2003-2004	24680	2	74	3	1	2	494.49	1	34	33.91	74.1	1.6	6.9	970.312	0	1	0	2	1	1	0
2015-2016	85493	2	80	2	3	2	1958.53	2	126	33.9	53.8	1.5	2.4	265.6	0	1	1	2	1	1	0
2015-2016	84641	2	28	2	1	2	3529.53	2	131	33.9	47.9	2.1	2.7	334.286	0	1	1	1	1	1	0
2003-2004	30143	2	43	4	1	2	5611.8	1	43	33.9	56.5	3.8	7.1	637.132	0	1	0	2	1	1	2
2017-2018	101667	2	64	4	1	2	690.385	2	138	33.9	29.9	3.1	1.6	142.452	0	1	0	2	1	0	2
2009-2010	53562	2	56	2	2	2	3502.2	2	83	33.9	66.2	2.4	5.4	738	0	1	0	2	1	1	1
2013-2014	77909	2	78	4	3	2	2353.91	1	115	33.9	60.7	1.3	3	387.692	0	1	0	2	1	0	1
2017-2018	101405	2	56	2	3	2	3827.37	1	136	33.9	53.4	1.7	2.6	345.647	0	1	0	1	1	1	0
2015-2016	90366	2	28	2	1	2	3005.21	2	131	33.9	75.7	0.6	3	1340	0	1	0	2	1	1	0
2013-2014	76129	2	41	4	3	2	2736.2	2	112	33.9	59.7	2.9	5.4	534.414	0	1	0	1	0	1	0
2013-2014	77915	2	57	4	2	2	2658.14	1	105	33.9	53.2	2.7	4.5	371.667	0	0	0	2	1	1	1
2017-2018	94249	2	66	2	3	2	1637.33	1	136	33.9	79	2	10	1865	0	0	0	2	1	1	0
2011-2012	66988	2	40	2	3	2	2147.43	1	96	33.9	52.1	1.4	2.2	361.429	0	0	0	1	1	1	0
2009-2010	53987	2	35	2	3	2	3680.71	2	80	33.9	34.8	2.4	1.6	208.667	0	0	0	1	1	1	0
2017-2018	96989	2	64	2	2	2	1743.4	1	144	33.9	71.6	1	6.3	1083.6	0	0	0	1	1	1	0
2013-2014	80220	2	48	1	2	2	8934.06	2	115	33.9	64.4	4.3	9.1	645.465	0	0	0	1	1	1	0
2011-2012	66331	2	77	1	3	2	4050.3	1	95	33.9	76.9	0.7	5.1	1500.86	0	0	0	2	1	0	0
2013-2014	74264	2	46	3	1	2	4555.94	2	111	33.9	70.3	1.8	6	1150	0	0	0	1	1	0	0
2015-2016	91025	2	26	2	3	2	2953.08	2	129	33.9	50.8	4	5.1	409.275	0	0	0	2	0	1	2
2015-2016	85252	2	22	2	3	2	3642.53	2	122	33.9	58.1	1.7	3.3	421.235	0	0	0	2	0	0	1
2007-2008	45037	2	34	2	1	2	2706.09	1	64	33.89	62	3.1	6.6	794.129	0	1	0	1	1	1	2
2003-2004	25486	2	76	2	2	2	2175.51	1	36	33.89	50.8	1.6	2	225	0	1	0	2	1	0	2
2009-2010	52827	2	80	3	1	2	1429.14	1	75	33.89	57.4	2.7	5.2	352.444	0	1	0	1	1	1	1
2003-2004	29981	2	69	1	2	2	5006.33	2	29	33.88	55.7	2.1	3.8	484.952	0	1	0	2	1	0	1
2009-2010	52801	2	42	2	1	2	2117.6	1	84	33.88	32.2	3.5	2.2	147.086	0	0	0	2	1	0	0
2007-2008	44672	2	59	1	2	2	3387.29	2	60	33.88	61.6	1.7	3.9	369.353	1	0	0	2	0	1	0
2005-2006	36415	2	85	1	2	2	4065.05	2	46	33.87	56.7	3.2	7.3	818.969	0	0	1	2	1	0	0
2003-2004	25982	2	44	2	2	2	2968.24	2	41	33.86	59.9	2.1	4.1	603.286	0	0	0	1	1	1	2
2005-2006	31530	2	28	2	3	2	2479.29	2	56	33.86	53.9	2.2	3.3	496.5	0	0	0	1	1	1	0
2003-2004	28029	2	27	2	3	2	3727.53	1	32	33.86	50.3	2.3	3.1	408.391	0	0	0	2	1	1	0
2005-2006	31839	2	23	3	2	2	1367.07	2	58	33.86	76.1	2.2	9.6	1042.91	0	0	0	2	1	0	0
2003-2004	31014	2	48	1	3	2	12846.7	2	31	33.85	46.8	2.7	3.3	393.556	0	1	0	2	0	1	0
2001-2002	11618	2	36	2	1	2	3500.23	1	27	33.85	48.2	2.5	3	384	0	0	0	2	1	1	0
2007-2008	43641	2	20	1	2	2	6854.48	1	61	33.85	57.8	2	3.6	401.4	0	0	0	2	1	0	0
2009-2010	56390	2	44	1	3	2	2373.78	2	78	33.83	57.2	1.5	2.7	460.8	0	0	0	1	0	1	1
2001-2002	17123	2	21	1	3	2	8407.65	2	18	33.83	68.6	1.8	5.6	911.556	0	0	0	2	0	0	1
2017-2018	95249	2	70	1	3	2	4372.3	2	138	33.8	56.3	2.6	4.3	216.654	1	1	1	2	1	1	2
2015-2016	88881	2	54	2	3	2	2533.42	2	131	33.8	52.4	4	5.6	355.6	0	1	1	1	1	1	0
2013-2014	77876	2	80	1	3	2	2679.27	1	105	33.8	77.6	0.8	6.5	1592.5	0	1	1	2	1	0	0
2015-2016	85777	2	68	4	1	2	933.994	1	133	33.8	73.1	1.6	6.2	666.5	0	1	1	2	1	0	0
2017-2018	98602	2	64	3	3	2	1048.43	2	135	33.8	72.3	1.8	7	1403.89	0	1	1	1	0	1	0
2015-2016	88361	2	36	4	2	2	3356.97	1	121	33.8	59.4	2.4	4.9	769.708	0	1	0	2	1	0	2
2013-2014	75664	2	31	2	2	2	2823.11	1	114	33.8	60.3	2.3	4.8	158.609	0	1	0	2	1	0	2
2011-2012	62835	2	66	4	3	2	1400.88	2	103	33.8	58	3.1	6	497.419	0	1	0	2	1	0	1
2011-2012	66509	2	70	1	3	2	5910.31	1	94	33.8	58.5	2.5	5	480	0	1	0	2	1	1	0
2015-2016	88862	2	51	4	3	2	1834.19	1	133	33.8	59.1	2.2	4	465.455	0	1	0	1	1	1	0
2017-2018	95983	2	78	1	2	2	12472.4	2	142	33.8	54.4	2.6	4	346.154	0	1	0	2	1	1	0
2013-2014	81186	2	42	1	3	2	2807.2	2	109	33.8	62.9	2.7	5.7	684	0	0	0	2	1	1	2
2017-2018	99038	2	27	2	1	2	2560.78	1	144	33.8	56	2.5	4	460.8	0	0	0	1	1	1	2
2013-2014	81026	2	80	1	3	2	4734.81	2	106	33.8	67.7	2.3	6.4	634.435	0	0	0	2	1	1	1
2011-2012	71060	2	31	1	3	2	2430.01	2	98	33.8	73.1	1.5	6	1268	0	0	0	1	1	1	1
2015-2016	83914	2	23	4	3	2	3568.56	1	121	33.8	72.9	1.6	7.7	1766.19	0	0	0	2	1	0	1
2013-2014	78288	2	70	1	2	2	3877.28	2	112	33.8	43.3	4	4.2	315	0	0	0	1	1	1	0
2011-2012	71770	2	64	2	3	2	1240.5	2	99	33.8	46.3	3.3	3.6	305.455	0	0	0	2	1	0	0
2017-2018	99751	2	27	1	3	2	6716.89	1	142	33.8	54.5	2.1	3.3	375.571	0	0	0	2	0	1	2
2011-2012	63572	2	28	1	3	2	9294.55	2	92	33.8	53.3	2	3.4	350.2	0	0	0	1	0	1	0
2011-2012	64509	2	24	1	3	2	4067.56	1	102	33.8	80.3	1.1	6	1440	0	0	0	2	0	0	0
2017-2018	99949	2	21	4	2	2	3684.22	1	135	33.8	55	2.4	3.9	427.375	0	0	0	2	0	0	0
2009-2010	56535	2	80	2	3	2	1764.82	2	87	33.77	55.4	2.4	3.8	425.917	0	1	0	2	1	1	1
2009-2010	61580	2	69	3	1	2	476.871	2	88	33.77	63.8	1.7	4	505.882	0	0	0	2	1	0	0
2009-2010	56224	2	70	2	3	2	1764.82	2	87	33.76	34.6	2	1.5	174	0	1	0	2	1	0	0
2009-2010	53653	2	77	2	3	2	1615.54	2	84	33.75	71.5	1.8	7.1	950.611	0	1	1	2	1	0	1
2001-2002	13248	2	54	1	3	2	3988.43	2	15	33.73	55	3	5	471.667	0	1	0	2	0	1	0
2003-2004	26186	2	28	3	1	2	4359.33	2	32	33.73	62.6	2.3	5.1	765	0	0	0	1	1	0	1
2005-2006	32240	2	35	2	3	2	2991.22	1	44	33.71	36.2	3.4	2.4	199.765	0	0	0	2	1	1	0
2007-2008	51296	2	30	2	3	2	2715.9	2	67	33.71	56.6	2.7	4.6	705.333	0	0	0	1	1	1	0
2015-2016	89161	2	74	2	1	2	2528.68	2	132	33.7	56.4	1.3	2.7	475.615	0	1	1	2	1	1	1
2013-2014	76033	2	69	4	2	2	1283.09	2	105	33.7	57.8	2.6	4.7	423	0	0	1	1	0	0	1
2017-2018	102074	2	35	2	3	2	2439.48	1	138	33.7	66.2	1.6	4.6	807.875	0	1	0	1	1	1	2
2015-2016	84332	2	62	2	1	2	2141	2	131	33.7	62.7	2.5	5.3	559.68	0	1	0	2	1	1	1
2017-2018	98541	2	68	3	3	2	1654.92	1	136	33.7	57.6	1.9	3.6	509.684	0	1	0	2	1	1	0
2013-2014	74978	2	80	1	3	2	3870.37	1	111	33.7	60.5	2	4.5	398.25	0	1	0	2	1	0	0
2017-2018	98622	2	59	2	3	2	3278.62	2	148	33.7	56.8	2.1	3.6	341.143	0	1	0	2	1	0	0
2017-2018	97048	2	34	2	3	2	2478.22	1	144	33.7	51.2	3.2	4.2	367.5	0	0	0	2	1	1	2
2015-2016	93113	2	56	1	2	2	17228.2	2	125	33.7	73.4	2.9	9.9	1092.41	0	0	0	2	1	1	2
2017-2018	97338	2	37	4	2	2	6304	2	140	33.7	62.4	2.2	4.7	585.364	0	0	0	2	1	1	2
2011-2012	65498	2	39	4	2	2	1824.37	3	91	33.7	53.5	2.8	4.1	319.214	0	0	0	2	1	1	1
2011-2012	66600	2	64	2	3	2	1198.51	1	96	33.7	60.4	3.9	7.6	586.564	0	0	0	1	1	1	0
2015-2016	89616	2	56	3	3	2	2150.59	1	128	33.7	44.6	1.7	1.8	238.235	0	0	0	1	1	1	0
2001-2002	19875	2	27	2	2	2	4054.15	1	16	33.7	51.8	2.9	3.9	390	0	0	0	2	1	1	0
2011-2012	69885	2	42	2	3	2	2113.58	1	96	33.7	58.3	1.9	3.3	361.263	0	0	0	2	1	0	0
2015-2016	92742	2	22	3	3	2	3057.92	1	128	33.7	59.6	3.1	5.4	606.194	0	0	0	2	1	0	0
2013-2014	81944	2	32	2	3	2	2831.97	1	116	33.7	41.9	2.3	2.1	304.043	0	0	0	2	0	1	0
2009-2010	57497	2	21	3	3	2	2401.99	1	81	33.7	64.3	2.2	5.9	769.682	0	0	0	2	0	0	0
2013-2014	78616	2	21	4	3	2	4532.32	1	115	33.7	58.4	2.6	5	742.308	0	0	0	1	0	0	0
2009-2010	54392	2	64	2	3	2	2311.54	2	80	33.68	60.3	3	5.9	562.467	0	1	1	2	1	0	2
2005-2006	33227	2	21	3	3	2	1928.35	2	54	33.68	44.7	1.9	2.4	363.789	0	0	0	2	1	1	0
2003-2004	22179	2	35	2	1	2	5135.98	2	36	33.68	41.8	2.4	2.2	243.833	0	0	0	1	1	1	0
2009-2010	51756	2	23	2	3	2	2740.92	1	78	33.68	58.9	2.5	4.9	513.52	0	0	0	1	0	1	0
2007-2008	45437	2	61	3	1	2	813.805	2	72	33.66	54.9	2.3	3.6	403.826	0	1	0	2	1	1	0
2007-2008	50037	2	74	1	2	2	4040.4	2	68	33.66	58.6	2.1	4.2	410	1	0	0	2	1	1	0
2001-2002	14433	2	20	3	2	2	1878.71	1	28	33.66	61.7	2.6	5.6	764.615	0	0	0	2	0	0	0
2005-2006	41466	2	58	4	1	2	10478.6	1	46	33.65	66.4	1.3	4.1	999.769	0	1	0	2	0	0	0
2009-2010	59806	2	53	4	3	2	2638.75	2	84	33.64	46.5	2.3	3.5	421.522	0	0	0	2	1	1	0
2007-2008	45793	2	34	3	1	2	2260.75	2	71	33.63	59.9	2.2	4.6	662.818	1	0	0	1	1	1	0
2001-2002	13206	2	85	1	2	2	2936.44	2	16	33.63	64.2	1.4	3.9	693.643	1	0	0	2	1	0	0
2007-2008	50554	2	62	2	3	2	1041.03	1	65	33.62	45.2	2.1	2.2	272.381	0	1	0	2	1	1	1
2009-2010	54907	2	39	1	3	2	2585.1	2	83	33.61	53.8	2.4	3.8	267.583	0	1	0	1	1	1	1
2003-2004	23476	2	80	3	1	2	619.1	1	34	33.6	58.8	1.1	2.9	551	0	1	1	2	1	0	1
2013-2014	74837	2	51	1	1	2	1861.5	1	108	33.6	66.4	2	5.2	652.6	0	1	1	1	1	0	1
2011-2012	69815	2	70	2	3	2	1748.25	2	96	33.6	55.7	2.2	4	538.182	0	1	1	1	1	0	0
2017-2018	94126	2	62	2	1	2	918.33	1	147	33.6	45.4	2.3	2.5	279.348	0	1	1	1	1	0	0
2013-2014	80565	2	47	1	1	2	3100.13	1	106	33.6	49.3	3.2	3.9	177.937	0	0	1	2	1	1	2
2005-2006	31186	2	46	3	1	2	2307.52	1	54	33.6	59	2.7	5.1	510	0	0	1	2	1	0	2
2015-2016	90500	2	72	3	3	2	1328.87	1	121	33.6	49.8	2.1	2.9	298.286	0	1	0	2	1	1	1
2017-2018	94173	2	68	2	2	2	1402.37	1	145	33.6	69.6	0.9	5	1311.11	0	1	0	2	1	1	1
2015-2016	85422	2	75	2	1	2	1691.43	1	123	33.6	36.1	2.3	1.7	123.435	0	1	0	1	1	1	1
2013-2014	82684	2	42	4	3	2	2960.48	1	109	33.6	69.1	1.8	5.3	606.556	0	1	0	2	1	1	0
2013-2014	80739	2	30	1	3	2	3871.76	1	113	33.6	44.1	2.9	2.8	221.103	0	1	0	2	1	1	0
2009-2010	58460	2	76	2	1	2	1813.66	1	82	33.6	37.1	3.5	2.4	226.971	0	1	0	2	1	1	0
2015-2016	87427	2	22	4	3	2	2819.92	2	130	33.6	56.5	3.4	5.6	452.941	0	1	0	1	1	0	0
2011-2012	63442	2	51	2	3	2	3048.67	1	97	33.6	59.2	2.7	4.9	442.815	0	0	0	1	1	1	2
2017-2018	100511	2	64	2	3	2	1834.29	2	145	33.6	46.1	1.6	1.7	265.625	0	0	0	2	1	1	1
2015-2016	84033	2	41	4	3	2	6022.32	1	122	33.6	66.6	1.6	4.5	857.812	0	0	0	2	1	1	1
2015-2016	90515	2	27	4	3	2	2591.77	1	119	33.6	57.5	2.8	4.5	351.964	0	0	0	2	1	1	0
2011-2012	62444	2	23	2	3	2	2292.73	2	100	33.6	62.8	1.9	4.7	1236.84	0	0	0	1	1	1	0
2017-2018	100329	2	27	4	1	2	3479.44	1	134	33.6	55.3	2.6	4.7	636.308	0	0	0	2	1	0	0
2013-2014	82412	2	22	4	3	2	2603.2	2	104	33.6	60	2.2	4.7	786.182	0	0	0	2	0	0	2
2003-2004	21147	2	31	1	3	2	7724.97	2	29	33.59	62.7	2.1	4.3	657.286	0	0	0	2	1	1	0
2009-2010	59077	2	58	2	1	2	3385.43	2	82	33.58	58.6	3.2	5.7	477.375	0	0	1	2	1	0	0
2007-2008	44628	2	80	1	3	2	3786.6	1	61	33.58	75.6	2	8.9	1272.7	0	1	0	2	1	0	0
2007-2008	45653	2	46	2	3	2	3159.95	1	68	33.57	56	1.1	2	540	0	1	1	2	1	0	0
2009-2010	58775	2	69	2	2	2	2311.54	2	80	33.57	37.1	2.7	2.3	248.741	0	1	0	2	1	1	0
2009-2010	56078	2	43	3	1	2	1549.92	1	89	33.57	62.5	3	6.6	664.4	0	0	0	2	1	1	2
2003-2004	29385	2	43	2	3	2	2981.89	1	35	33.57	54.7	2.2	3.6	441.818	0	0	0	2	0	1	0
2009-2010	52483	2	20	1	3	2	7068.7	1	84	33.57	58.2	2.1	4.1	488.095	0	0	0	2	0	0	0
2003-2004	22449	2	28	3	3	2	3991.22	1	34	33.56	63	1.9	4.2	630	0	0	0	2	1	1	0
2007-2008	43413	2	61	1	3	2	2828.5	2	59	33.55	59.7	2.6	4.9	631.346	0	0	0	2	1	1	2
2001-2002	10411	2	85	2	3	2	1524.57	1	27	33.55	59.5	1.2	2.7	459	0	0	0	2	0	0	0
2007-2008	50989	2	62	4	3	2	578.64	2	73	33.54	66.8	2.4	6.5	679.792	0	1	1	2	1	0	0
2007-2008	50899	2	22	3	2	2	2630.3	2	66	33.54	50.7	2.9	4	335.172	0	0	0	2	1	1	0
2007-2008	48733	2	24	2	3	2	3789.17	2	67	33.53	36.3	1.8	1.4	203	0	0	0	1	1	1	0
2009-2010	53095	2	52	1	1	2	2499.83	1	77	33.52	60.1	1.6	3.4	652.375	0	1	0	2	1	0	2
2003-2004	29456	2	83	3	1	2	562.843	2	38	33.51	67.6	2.3	6.6	746.087	0	1	0	2	1	0	0
2003-2004	21039	2	84	1	2	2	2063.23	2	30	33.51	56.8	2	3.9	553.8	0	0	0	2	1	0	1
2015-2016	89064	2	72	1	3	2	5822.61	1	129	33.5	60.3	2.3	5.6	910.609	1	1	1	2	1	1	0
2013-2014	75397	2	62	3	2	2	1572.25	1	107	33.5	51.6	2.1	3.1	392.667	0	1	1	1	1	1	0
2017-2018	94755	2	74	4	1	2	1665.27	1	145	33.5	61.2	1.9	4.3	373.421	0	1	1	1	1	0	0
2011-2012	62928	2	43	2	1	2	1643.38	2	90	33.5	56	1.7	2.7	444.706	0	0	1	1	1	1	1
2015-2016	90069	2	40	2	3	2	2607.74	1	126	33.5	56.9	4.1	6.2	562.537	0	0	1	2	1	1	0
2015-2016	87026	2	21	3	1	2	3237.37	1	127	33.5	61.8	1.9	4.2	453.158	0	0	1	2	0	1	0
2015-2016	86785	2	49	4	1	2	1763.12	2	119	33.5	53.2	3	4	385.333	0	1	0	2	1	1	2
2011-2012	64298	2	68	2	3	2	1275.8	2	99	33.5	58.2	3	5.1	557.6	0	1	0	2	1	1	0
2011-2012	66838	2	65	1	3	2	17275.3	1	101	33.5	60.9	2.1	4.8	422.857	0	1	0	2	1	1	0
2015-2016	83787	2	68	3	1	2	1192.51	1	128	33.5	64.2	1.6	4.4	761.75	0	1	0	2	1	1	0
2011-2012	62876	2	74	1	3	2	7131.44	1	91	33.5	52.8	1.8	2.7	432	0	1	0	2	1	0	0
2013-2014	73808	2	53	1	3	2	8046.24	1	114	33.5	52.4	1.6	3.2	558	0	1	0	2	0	1	0
2013-2014	76511	2	52	1	2	2	2920.36	1	108	33.5	74.6	1.3	5.6	1201.85	0	0	0	2	1	0	2
2013-2014	80119	2	80	1	3	2	6608.7	1	105	33.5	54.9	1.2	2.5	479.167	0	0	0	2	1	1	1
2011-2012	67100	2	29	2	3	2	2902.64	2	93	33.5	54.3	2.1	3.2	426.667	0	0	0	1	1	0	1
2015-2016	88986	2	22	4	3	2	5071.24	2	123	33.5	45.9	2.9	3.1	291.828	0	0	0	1	1	1	0
2015-2016	90061	2	45	4	2	2	2700.1	1	123	33.5	59.4	2	3.9	532.35	0	0	0	2	1	0	0
2007-2008	48377	2	41	1	2	2	8951.93	2	73	33.5	65.3	1.6	3.9	875.062	0	0	0	2	1	0	0
2015-2016	90055	2	77	3	1	2	1586.73	1	128	33.5	74.2	0.9	5	1344.44	0	0	0	2	1	0	0
2011-2012	63777	2	41	1	1	2	3406	1	95	33.5	56.3	2.1	4.1	386.571	0	0	0	2	1	0	0
2013-2014	75534	2	20	2	2	2	1832.9	2	118	33.5	56.6	1.8	3	331.667	0	0	0	1	0	0	2
2015-2016	87780	2	27	4	3	2	2117.52	2	133	33.5	74.8	1.7	6.7	1103.53	0	0	0	1	0	1	0
2015-2016	92929	2	50	2	3	2	2254.06	2	119	33.5	72.6	1.3	4.6	601.538	0	0	0	1	0	0	0
2013-2014	74384	2	25	4	2	2	2270.37	2	105	33.5	65.6	1.9	5.3	563.474	0	0	0	2	0	0	0
2003-2004	27416	2	37	2	1	2	898.044	1	37	33.49	48.9	1.8	2.2	441.222	0	0	1	2	1	1	1
2001-2002	20706	2	35	2	3	2	3432.1	1	24	33.48	60.5	2.1	4.3	538.524	0	0	0	2	1	1	0
2005-2006	35162	2	25	1	1	2	7934.57	1	47	33.48	70.8	3	8.4	982.8	0	0	0	2	0	1	1
2007-2008	43847	2	65	3	1	2	880.15	1	71	33.47	41.6	2.6	2.5	288.462	0	1	1	1	1	1	1
2001-2002	15033	2	41	2	2	2	2240.26	2	26	33.47	60.5	2.3	4.9	588	0	0	0	2	1	0	0
2003-2004	30722	2	85	3	1	2	580.406	2	38	33.46	53.9	2.2	3.7	279.182	0	1	0	1	1	0	1
2007-2008	45451	2	75	1	2	2	5280.39	2	61	33.46	67.2	1.8	5.4	624	0	1	0	2	1	0	0
2009-2010	52571	2	71	1	3	2	2202.14	1	76	33.44	66.1	1.4	4.4	1068.57	0	1	1	1	1	0	0
2001-2002	18008	2	47	4	2	2	8143.85	2	21	33.44	67.7	2	5.7	997.5	0	1	0	1	1	0	0
2001-2002	11088	2	23	2	2	2	703.147	1	24	33.44	71.3	2.5	10.1	1385.72	0	0	0	1	1	1	0
2009-2010	55557	2	56	1	3	2	1645.3	2	89	33.43	50.3	3.3	4.1	301.909	0	0	0	2	1	0	1
2005-2006	35784	2	78	3	1	2	2657.1	2	53	33.42	52.7	2.5	3.6	277.92	0	0	1	2	1	0	1
2005-2006	34380	2	56	3	1	2	2082.57	1	52	33.41	55.9	2.9	4.9	363.276	0	0	0	2	1	0	0
2017-2018	95281	2	61	2	3	2	1079.74	1	147	33.4	55.9	3.4	5.5	373.676	0	1	1	1	1	1	0
2017-2018	100399	2	74	1	2	2	6538.35	2	141	33.4	67.8	2	6	654	0	1	1	1	1	1	0
2007-2008	45959	2	60	2	2	2	1088.7	2	74	33.4	32	4.7	2.7	183.255	0	1	1	2	1	1	0
2017-2018	98858	2	65	2	3	2	539.05	2	148	33.4	66.3	2.2	6	640.909	0	1	0	2	1	1	2
2017-2018	100468	2	52	2	3	2	1171.65	1	147	33.4	57.3	3	4.9	449.167	0	1	0	2	1	1	2
2011-2012	67516	2	47	2	3	2	2314.14	2	93	33.4	51.8	3.2	4.6	543.375	0	1	0	2	1	1	0
2013-2014	74704	2	54	1	2	2	2117.41	1	116	33.4	50.6	3.6	4.5	433.75	0	1	0	2	1	1	0
2015-2016	84895	2	80	4	2	2	4973.79	2	126	33.4	53.5	2.7	4.1	329.519	0	1	0	1	0	1	1
2015-2016	92238	2	80	3	2	2	1543.42	2	122	33.4	68.3	1	3.5	924	0	1	0	2	0	0	1
2013-2014	78568	2	29	2	1	2	4007.25	1	107	33.4	64.4	2	5	585	0	0	0	1	1	1	2
2017-2018	102694	2	55	1	3	2	6735.05	1	138	33.4	59.4	1.6	2.7	322.312	0	0	0	1	1	1	0
2013-2014	82369	2	37	2	2	2	1894.25	2	106	33.4	83.6	1.9	15.6	2561.68	0	0	0	2	1	1	0
2017-2018	100160	2	26	1	2	2	8081.14	2	142	33.4	66.6	2.5	6.3	1207.08	0	0	0	1	1	1	0
2003-2004	24095	2	30	3	1	2	3039.25	1	38	33.4	57.7	2	3.5	225.75	0	0	0	1	1	1	0
2017-2018	99230	2	61	4	3	2	677.308	1	144	33.4	37.7	2.8	2.1	130.5	0	0	0	2	1	0	0
2013-2014	78468	2	30	2	3	2	4897.5	2	111	33.4	56.7	3.3	5.8	460.485	0	0	0	2	1	0	0
2011-2012	66497	2	25	2	1	2	1879.88	2	96	33.4	52.5	1.4	2.2	484	0	0	0	1	1	0	0
2013-2014	78669	2	27	1	3	2	10328.8	2	107	33.4	54.3	1.6	2.8	479.5	0	0	0	2	0	0	0
2003-2004	30230	2	71	1	2	2	3484.98	2	29	33.37	64.4	1.7	4.1	561.941	0	1	0	2	1	0	2
2007-2008	41616	2	67	2	1	2	1534.73	2	67	33.37	36.1	2.1	1.6	206.476	0	1	0	1	1	1	1
2009-2010	58583	2	74	1	3	2	2790.85	1	83	33.37	63.9	2	5.1	790.5	0	1	0	1	1	0	0
2003-2004	21158	2	71	3	2	2	478.885	1	34	33.37	45.8	2.3	2.5	271.739	0	1	0	2	1	0	0
2007-2008	45817	2	67	3	1	2	1004.95	1	66	33.36	59.2	2.3	4.7	521.087	0	0	0	2	1	0	0
2005-2006	38598	2	63	3	1	2	552.079	2	56	33.35	40.8	3.5	3	119.143	0	0	1	2	1	0	0
2007-2008	46170	2	59	1	2	2	2909.42	1	64	33.35	55.9	2.2	3.7	368.318	0	0	0	2	1	0	1
2003-2004	28258	2	35	1	1	2	7373.32	2	32	33.33	68.3	2.8	7.4	494.214	0	0	0	2	1	1	2
2003-2004	30711	2	59	1	2	2	9859.38	2	37	33.33	53.4	2.3	3.6	427.304	0	0	0	2	0	1	2
2003-2004	26890	2	42	2	1	2	3247.25	1	36	33.32	61.7	3.7	6.7	546.865	0	0	0	2	1	0	2
2015-2016	87727	2	80	4	2	2	762.426	2	119	33.3	55.5	1.2	2.3	314.333	1	1	1	2	1	0	1
2017-2018	95644	2	62	3	1	2	1148.73	2	148	33.3	70.8	1.4	5.1	659.357	0	1	1	2	1	1	0
2013-2014	78631	2	28	4	2	2	3545.23	2	108	33.3	65.8	2.5	6.9	736.92	0	1	0	2	1	1	2
2009-2010	55755	2	44	2	3	2	2992.85	1	78	33.3	39.1	3.9	3.1	176.462	0	1	0	2	1	1	1
2015-2016	85624	2	72	2	2	2	2296.14	1	133	33.3	45.7	2.2	2.5	315.909	0	1	0	2	1	0	0
2011-2012	63546	2	80	1	1	2	3894.19	2	98	33.3	70.3	1.1	3.6	579.273	0	1	0	2	1	0	0
2017-2018	101096	2	56	4	1	2	2619.11	1	134	33.3	52.6	1.7	2.5	414.706	0	1	0	2	1	0	0
2011-2012	65962	2	56	2	2	2	1833.6	2	92	33.3	51.4	1.8	2.4	321.333	0	0	0	2	1	1	2
2011-2012	62172	2	43	2	2	2	3013.66	2	96	33.3	59.5	2.7	5.2	614.37	0	0	0	2	1	1	2
2013-2014	82550	2	34	4	3	2	4234.94	1	108	33.3	71.8	1.2	4.6	897	0	0	0	1	1	0	1
2013-2014	79188	2	55	1	3	2	8617.75	1	112	33.3	60.2	1.5	3.3	517	0	0	0	2	1	1	0
2011-2012	62706	2	39	2	3	2	5897.51	1	97	33.3	62.8	1.5	3.3	600.6	0	0	0	2	1	1	0
2017-2018	95348	2	39	4	3	2	6007.15	2	138	33.3	44.3	2.4	2.3	271.208	0	0	0	1	1	1	0
2017-2018	94290	2	35	4	3	2	2266.63	1	144	33.3	62.4	1.6	3.6	711	0	0	0	2	1	0	0
2011-2012	66746	2	23	1	3	2	11183.1	1	94	33.3	74	2.1	8	1226.67	0	0	0	2	0	0	0
2005-2006	36281	2	66	2	3	2	1650.5	2	50	33.29	59	2.2	3.8	390.364	0	1	0	2	1	1	0
2009-2010	60743	2	37	2	3	2	3454.41	1	82	33.29	57.4	2.6	4.2	672	0	0	0	2	1	1	0
2005-2006	36220	2	65	1	2	2	4158.78	2	44	33.29	47	4.5	5	472.222	0	0	0	2	1	1	0
2005-2006	33169	2	20	2	3	2	3138.42	1	50	33.29	32.9	2.2	1.3	122.318	0	0	0	2	0	0	0
2001-2002	14811	2	60	1	3	2	5938.79	1	17	33.27	48.8	2.9	4	335.172	0	1	0	2	1	0	0
2005-2006	36105	2	38	3	1	2	2423.53	2	49	33.27	55.4	3.1	4.9	301.903	0	0	0	2	1	0	0
2005-2006	32684	2	67	2	2	2	1186.5	2	45	33.24	65.5	1.8	4.5	737.5	0	1	0	2	1	0	2
2009-2010	61951	2	80	4	1	2	1391.85	2	78	33.24	44.7	1.8	2	178.889	0	1	0	2	1	0	1
2005-2006	31285	2	57	1	3	2	10349.7	2	49	33.24	58.8	1.8	3.5	410.278	0	1	0	1	0	1	0
2003-2004	30078	2	82	1	3	2	2898.85	2	34	33.24	64.4	1.5	3.8	722	0	1	0	2	0	0	0
2001-2002	13340	2	44	2	2	2	2435.51	2	26	33.24	56.9	1.6	3	577.5	0	0	0	2	1	1	2
2009-2010	54262	2	58	3	3	2	1506.26	1	81	33.22	64.7	2.8	7	872.5	0	1	0	2	1	1	1
2011-2012	68034	2	68	2	1	2	1298.89	2	99	33.2	62.4	2.7	5.2	477.63	0	1	1	2	1	1	0
2015-2016	86753	2	80	1	1	2	6613.27	1	123	33.2	75.6	2	9.2	989	0	0	1	2	1	1	0
2015-2016	92055	2	66	4	1	2	889.93	1	125	33.2	61.4	1.5	3.2	317.867	0	0	1	2	1	0	0
2017-2018	102710	2	73	1	3	2	2664.43	2	139	33.2	59.2	3.8	7.1	491.395	0	1	0	2	1	0	2
2017-2018	102423	2	62	2	2	2	1345.66	2	145	33.2	44.8	2.1	2.2	309.048	0	1	0	2	1	1	0
2015-2016	88285	2	80	3	3	2	1628.57	2	127	33.2	58.7	1.6	3.2	278	0	1	0	2	1	0	0
2013-2014	78063	2	77	1	2	2	4874	2	114	33.2	54.9	2	3.3	468.6	0	1	0	2	1	0	0
2013-2014	77234	2	24	2	3	2	4042.72	1	115	33.2	52.8	2.1	3.1	476.81	0	0	0	2	1	1	0
2011-2012	69902	2	48	2	2	2	2107.13	2	95	33.2	54.9	2.7	3.9	336.556	0	0	0	2	1	1	0
2017-2018	96091	2	54	4	2	2	2316.13	2	141	33.2	33.4	4.6	2.7	60.4565	0	0	0	2	1	0	0
2017-2018	97672	2	45	3	1	2	2402.46	2	140	33.2	65.5	2	4.9	820.75	0	0	0	1	1	0	0
2011-2012	65957	2	47	4	3	2	3355.07	2	95	33.2	76.8	2.1	9.9	1805.57	0	0	0	2	0	0	2
2015-2016	87821	2	20	1	3	2	6209.19	2	132	33.2	65.1	2.1	5.3	671.333	0	0	0	1	0	1	1
2001-2002	20892	2	30	1	3	2	10352.2	1	19	33.2	63.2	1.5	3.3	759	0	0	0	2	0	1	0
2001-2002	17946	2	35	1	1	2	10316.5	1	26	33.19	52.4	2.7	4.1	485.926	0	1	0	2	1	1	2
2001-2002	19238	2	52	2	1	2	3759.56	2	20	33.17	53.8	2	2.9	408.9	0	1	0	2	1	0	0
2007-2008	44412	2	34	1	2	2	9239.12	2	59	33.17	53.3	3.3	5	633.333	0	0	0	2	0	0	0
2005-2006	34435	2	70	1	3	2	5875.79	2	49	33.16	55.4	1.8	3.4	462.778	1	1	0	1	1	1	1
2003-2004	21149	2	63	2	3	2	1421.36	2	41	33.16	45.9	1.4	1.6	213.714	0	0	0	2	1	1	0
2003-2004	27144	2	36	1	3	2	5812.79	2	33	33.16	64.4	2.1	4.4	628.571	0	0	0	2	1	1	0
2005-2006	35564	2	66	1	1	2	8029.48	1	50	33.15	57.8	3.2	5.4	675	0	0	0	1	1	1	2
2001-2002	10031	2	24	2	1	2	688.116	1	21	33.15	69.6	2	7	847	0	0	0	2	1	0	2
2003-2004	29164	2	84	2	1	2	2551.52	2	34	33.14	64.9	2.6	6.4	438.154	0	1	1	2	1	0	0
2007-2008	49783	2	35	2	3	2	2749.74	1	64	33.14	53.3	1.7	2.5	377.941	0	0	0	2	1	1	2
2003-2004	28855	2	31	2	3	2	4116.43	1	36	33.14	63.5	1.8	4.4	682	0	0	0	2	1	0	1
2003-2004	22012	2	31	2	3	2	4064.41	1	36	33.14	66.3	2.7	6.5	948.519	0	0	0	1	0	1	0
2009-2010	57460	2	60	3	1	2	975.65	1	75	33.11	58.1	2.3	4.2	582.522	0	1	1	2	1	1	1
2005-2006	37849	2	82	1	2	2	4030.56	2	46	33.11	67.7	2.2	6.2	701.727	0	1	1	2	1	0	0
2007-2008	44893	2	44	1	3	2	3525.9	1	61	33.11	65.6	1.7	4.5	1170	0	1	0	2	1	1	1
2005-2006	39324	2	85	1	2	2	2954.51	1	44	33.11	59.9	2.1	4.5	580.714	0	1	0	1	1	0	1
2003-2004	26917	2	82	1	2	2	2114.38	2	40	33.11	59.1	3	5.8	742.4	0	1	0	2	1	0	1
2017-2018	95809	2	59	4	1	2	2619.11	1	134	33.1	69.4	0.7	2.8	216	0	1	1	2	1	1	1
2013-2014	81813	2	63	2	1	2	1718.63	1	114	33.1	71.3	1.4	4.8	973.714	0	1	1	1	0	0	0
2015-2016	83996	2	60	2	3	2	2011.52	2	119	33.1	67.3	2.3	6.3	621.783	0	0	1	2	1	1	1
2013-2014	75688	2	57	4	1	2	1782.72	2	118	33.1	65.7	1.7	4.7	528.059	0	0	1	1	1	1	0
2013-2014	79878	2	77	1	2	2	5039.87	2	106	33.1	65	2	5.3	813.55	0	1	0	2	1	1	2
2011-2012	65079	2	35	1	2	2	3351.34	1	101	33.1	55	2.6	4.3	342.346	0	1	0	2	1	1	2
2011-2012	64111	2	33	2	1	2	3531.01	2	90	33.1	46.2	3.1	3.1	253	0	1	0	2	1	1	2
2017-2018	100395	2	77	2	1	2	1618.67	2	145	33.1	34.5	3.4	2.3	158.294	0	1	0	2	1	0	1
2013-2014	76590	2	67	2	2	2	1600.24	2	114	33.1	56.8	2.6	4.4	374	0	1	0	2	1	1	0
2011-2012	65590	2	43	2	2	2	2445.37	2	93	33.1	63	2.3	5.7	1003.7	0	1	0	2	1	1	0
2017-2018	94916	2	26	2	2	2	3300.09	1	145	33.1	49.7	2.7	3.4	399.185	0	1	0	2	1	1	0
2011-2012	67480	2	62	2	3	2	757.437	2	95	33.1	62.2	1.9	4.5	881.053	0	1	0	2	1	0	0
2011-2012	68316	2	70	4	3	2	1577.56	1	98	33.1	68.4	2.5	6.6	712.8	0	0	0	2	1	1	2
2005-2006	35957	2	59	1	1	2	5077.9	2	54	33.1	54.3	4	6.7	758.775	0	0	0	2	1	1	2
2009-2010	52398	2	34	1	1	2	2539	2	78	33.1	58.7	2.6	4.8	402.462	0	0	0	2	1	1	2
2017-2018	94481	2	31	4	1	2	2687.87	1	142	33.1	65.7	3.1	9.2	949.677	0	0	0	2	1	1	2
2003-2004	29932	2	76	3	1	2	558.228	2	38	33.1	60.3	2.8	5.5	555.893	0	0	0	2	1	1	0
2011-2012	68713	2	22	4	1	2	5261.16	2	91	33.1	64.6	3.2	6.9	694.312	0	0	0	2	0	1	2
2015-2016	85885	2	53	1	3	2	5373.95	2	125	33.1	60.8	1.3	3	540	0	0	0	1	0	1	0
2003-2004	25461	2	46	2	3	2	2939.37	1	30	33.09	44.7	2.6	2.7	185.885	0	1	0	2	1	1	1
2001-2002	20520	2	71	1	2	2	8541.75	2	20	33.08	65.9	1.3	4.5	983.077	0	1	0	2	1	1	0
2007-2008	50031	2	78	4	1	2	1530.94	1	72	33.08	72.6	1.1	4.6	673.273	0	0	0	2	1	0	0
2003-2004	28585	2	65	3	3	2	441.098	1	34	33.07	53.5	3.1	4.5	409.355	0	0	0	2	1	0	2
2003-2004	30039	2	34	2	1	2	3743.78	1	41	33.07	49.2	2.7	3.7	448.111	0	0	0	2	1	0	2
2009-2010	59149	2	61	1	2	2	6956.34	1	76	33.07	55.5	2.1	3.2	455.619	0	0	0	2	1	0	0
2003-2004	24482	2	33	3	2	2	2708.35	2	40	33.07	60.8	2.4	5.2	784.333	0	0	0	2	0	0	0
2007-2008	41844	2	36	1	2	2	3782.79	2	60	33.06	67.4	2.2	5.7	678.818	0	1	0	2	1	1	2
2009-2010	51907	2	22	2	3	2	2285.2	1	80	33.06	35.7	3.2	2.2	147.125	0	0	0	1	1	1	2
2003-2004	29886	2	46	1	2	2	4498.42	2	29	33.06	64.3	1.6	4.2	504	0	0	0	1	1	1	2
2007-2008	47070	2	80	2	3	2	1801.77	2	66	33.05	49.5	3.3	4	246.061	0	1	1	2	1	1	0
2001-2002	10033	2	51	1	2	2	4554.12	2	19	33.05	56.9	2.2	4.1	486.409	0	0	0	2	1	0	0
2001-2002	17006	2	59	1	3	2	8845.59	2	19	33.04	54.8	2.8	4.2	610.5	0	1	0	2	1	1	0
2001-2002	10576	2	72	1	1	2	3924.36	1	23	33.03	69.1	1	4.6	1426	0	1	1	2	1	0	1
2009-2010	61429	2	51	3	3	2	1129.88	1	88	33.02	67.4	1.1	3.2	552.727	0	1	1	1	1	1	0
2009-2010	61949	2	61	4	1	2	541.94	1	78	33.02	55.3	2.1	3.4	289.81	0	1	1	1	1	0	0
2009-2010	53842	2	80	1	3	2	3268.87	2	88	33.02	66.1	2.3	7.3	993.435	0	1	0	2	1	0	1
2017-2018	94479	2	64	1	2	2	3451.21	1	146	33	58.3	2.3	4.6	398	0	1	0	2	1	1	1
2013-2014	78498	2	78	1	1	2	3517.92	2	116	33	69.1	1.3	5.4	942.923	0	1	0	2	1	0	1
2017-2018	97169	2	67	2	3	2	2003.62	1	139	33	50.5	3	3.9	360.1	0	1	0	1	1	1	0
2011-2012	67329	2	61	2	3	2	1617.46	2	96	33	54.4	1.4	2.6	336.143	0	1	0	2	1	1	0
2013-2014	74462	2	58	2	3	2	2962.14	2	110	33	60.1	1.9	3.5	449.474	0	1	0	2	1	1	0
2017-2018	98028	2	34	1	3	2	3571.3	1	141	33	50.9	3.6	4.4	471.778	0	0	0	1	1	1	2
2015-2016	92703	2	51	1	1	2	6231.59	2	132	33	43.6	4	3.9	263.25	0	0	0	2	1	1	1
2009-2010	55156	2	28	2	3	2	2746.12	1	84	33	38.4	2.9	2.1	246.207	0	0	0	2	1	1	0
2011-2012	64383	2	26	2	3	2	2110.61	1	99	33	58.3	1.6	3.2	438	0	0	0	2	1	1	0
2013-2014	82791	2	56	1	2	2	2716.25	2	112	33	53.4	2.7	3.8	254.741	0	0	0	1	1	1	0
2015-2016	90930	2	76	2	3	2	2706.14	1	132	33	59.7	2.1	4.1	560.333	0	0	0	2	1	0	0
2007-2008	49986	2	63	4	3	2	916.759	1	66	33	69.3	2	6.4	854.4	0	0	0	2	1	0	0
2013-2014	79153	2	29	3	3	2	3729.28	1	107	33	64.1	1.7	5.1	540	0	0	0	2	1	0	0
2013-2014	77562	2	65	1	3	2	4952.48	1	113	33	52.6	2.1	2.9	335.571	0	0	0	2	0	1	1
2001-2002	19545	2	54	2	3	2	2441.55	1	27	32.97	48	2.3	2.6	365.13	0	1	0	2	1	1	0
2005-2006	36548	2	77	1	2	2	5061.07	1	47	32.97	59.6	2.3	4.8	703.304	0	0	0	2	1	1	1
2009-2010	61033	2	47	2	3	2	3012.14	1	85	32.95	50.5	2.3	2.8	187.478	0	1	1	1	1	1	0
2005-2006	36569	2	82	1	3	2	4238.69	1	47	32.95	61	1.7	4.5	516.176	0	0	1	2	1	0	1
2009-2010	56201	2	55	3	3	2	1306.13	1	85	32.92	65.7	1.7	4.3	528.647	0	0	0	1	1	1	0
2013-2014	83584	2	56	1	3	2	1883.9	2	105	32.9	64.9	1.6	4.3	513.312	0	1	0	1	1	1	2
2007-2008	44807	2	56	2	2	2	2568.08	2	64	32.9	41.3	3.1	3	265.161	0	1	0	1	1	1	2
2017-2018	97308	2	51	1	3	2	7502.37	2	147	32.9	62.6	2.3	5.1	536.609	0	1	0	2	1	1	1
2017-2018	96712	2	80	1	3	2	8239.65	1	135	32.9	65.5	1.5	4.3	610.6	1	1	0	2	1	1	0
2017-2018	96842	2	75	1	3	2	4017.27	1	139	32.9	61.9	1.6	3.3	554.812	0	1	0	2	1	1	0
2003-2004	23255	2	60	3	2	2	537.758	2	38	32.9	47.1	2.8	3.1	255.75	0	1	0	2	1	1	0
2017-2018	100261	2	80	1	2	2	7048.58	2	138	32.9	75.9	1.2	5.6	732.667	0	1	0	2	1	0	0
2001-2002	19384	2	75	2	1	2	1638.87	2	14	32.9	50	2.2	2.8	367.818	0	1	0	2	1	0	0
2015-2016	88879	2	32	2	2	2	2952.91	2	126	32.9	66.2	1.5	4	824	0	0	0	2	1	1	2
2015-2016	85408	2	30	4	3	2	3485.24	2	130	32.9	46.7	2.9	3.4	358.759	0	0	0	1	1	1	1
2013-2014	83484	2	67	1	3	2	8127.07	1	105	32.9	55.3	1.5	2.8	505.867	0	0	0	1	1	1	0
2017-2018	95029	2	43	2	3	2	2041.49	2	140	32.9	67.3	6	15.3	1229.1	0	0	0	2	1	1	0
2013-2014	78008	2	33	2	3	2	2482.94	2	105	32.9	43.4	3.2	3.1	297.406	0	0	0	2	1	1	0
2011-2012	66378	2	59	1	2	2	18158.7	1	101	32.9	65.9	2.4	6.3	645.75	0	0	0	1	1	1	0
2011-2012	70774	2	49	2	2	2	2120.2	2	90	32.9	49.6	2.8	3.2	329.143	0	0	0	1	1	1	0
2015-2016	90320	2	75	1	3	2	7520.14	1	133	32.9	33.7	3	1.9	89.3	0	0	0	2	1	0	0
2017-2018	99396	2	22	3	3	2	3528.19	2	144	32.9	51.9	2.8	3.7	285.429	0	0	0	1	1	0	0
2015-2016	88702	2	20	1	2	2	5794	1	131	32.9	62.6	1.9	4.8	578.526	0	0	0	2	0	1	0
2003-2004	30031	2	63	3	2	2	385.635	1	43	32.89	37.3	3.5	2.6	203.543	0	0	0	2	0	1	0
2009-2010	58265	2	68	1	2	2	2836.23	2	75	32.88	55.7	1.8	2.8	284.667	0	1	1	1	1	1	0
2005-2006	36085	2	62	2	1	2	1337.59	2	56	32.88	55	2.5	3.9	642.72	0	1	1	2	1	1	0
2009-2010	57177	2	53	3	1	2	1243.74	1	85	32.88	56.8	2.6	4.2	523.385	0	1	1	2	1	1	0
2003-2004	30846	2	45	2	3	2	3334.4	1	37	32.87	61.4	1.2	2.5	531.25	0	1	0	2	1	1	0
2001-2002	18141	2	41	2	3	2	3091.89	1	14	32.86	63.8	2.2	5.2	458.545	0	1	0	2	1	1	0
2001-2002	19907	2	54	1	1	2	10216.7	2	22	32.86	40.3	3	2.7	218.7	0	0	0	1	1	1	2
2001-2002	18131	2	62	1	3	2	4243.13	1	21	32.85	75.7	1.1	6.2	2029.09	0	0	0	2	1	1	2
2009-2010	53272	2	58	3	1	2	2000.99	1	75	32.85	67.3	2.2	5.6	577.818	0	0	0	1	0	0	0
2003-2004	21762	2	67	1	3	2	7539.02	2	32	32.84	54.2	2.2	3.5	485.227	0	1	0	2	1	1	0
2009-2010	58738	2	53	2	2	2	2686.03	2	86	32.84	35.3	2.2	1.4	217	0	1	0	2	1	1	0
2001-2002	11195	2	48	2	3	2	3748.77	2	20	32.84	43.3	1.7	1.9	394.529	0	0	0	2	1	1	0
2003-2004	29230	2	42	2	2	2	3411.65	2	31	32.84	61.9	2.1	5	461.905	0	0	0	2	1	1	0
2009-2010	54771	2	65	4	1	2	827.321	2	82	32.83	54.5	3.2	4.9	615.562	0	1	1	1	1	0	1
2009-2010	60956	2	69	3	1	2	702.589	2	88	32.83	33.8	3.3	2.4	176	0	1	1	2	1	0	0
2009-2010	58326	2	72	1	3	2	4364.53	2	85	32.83	48.1	2.3	3.3	253.957	0	1	0	1	1	1	1
2013-2014	80120	2	65	1	2	2	2381.4	1	116	32.8	52.1	3.9	5.7	425.308	0	1	1	2	1	1	1
2013-2014	78101	2	80	1	1	2	3080.75	1	116	32.8	61.3	2.3	5.1	374.739	1	1	1	1	1	0	1
2013-2014	78981	2	71	3	1	2	1764.2	1	109	32.8	59.8	1.8	3.8	504.556	0	1	0	2	1	1	0
2013-2014	80719	2	80	1	3	2	3721.2	1	109	32.8	63	1.2	4.1	977.167	0	1	0	2	1	0	0
2017-2018	98971	2	28	2	3	2	1996.38	2	145	32.8	53	2.6	5.2	688	0	0	0	1	1	0	2
2015-2016	86805	2	31	4	2	2	2887.87	1	126	32.8	58.3	2.7	5.6	495.704	0	0	0	2	1	0	2
2017-2018	97191	2	44	3	1	2	2491.62	1	147	32.8	60.9	2.1	5.1	910.714	0	0	0	2	1	0	2
2015-2016	91001	2	80	1	3	2	5580.92	2	129	32.8	55.6	3.5	5.8	475.6	0	0	0	2	1	1	1
2013-2014	76638	2	63	4	3	2	1489.82	1	109	32.8	59.1	1.3	2.3	337.923	0	0	0	2	1	1	0
2015-2016	89686	2	52	2	3	2	3233.99	1	129	32.8	40.8	3	2.5	261.667	0	0	0	1	1	1	0
2017-2018	98460	2	27	3	1	2	2688.2	1	137	32.8	56.5	3.6	5.8	551	0	0	0	1	1	0	0
2009-2010	58914	2	20	2	1	2	2446.42	2	84	32.8	84.6	1.8	12.7	2236.61	0	0	0	1	1	0	0
2013-2014	79187	2	52	4	1	2	3741.91	1	111	32.8	54.7	1.4	2.2	243.571	0	0	0	1	0	1	0
2007-2008	43240	2	72	4	1	2	794.643	1	62	32.79	60.8	1.5	3.4	729.867	0	1	0	2	1	0	1
2007-2008	47116	2	44	2	3	2	2816.88	2	68	32.78	60.8	1.8	3.8	624.889	0	0	0	2	1	1	0
2003-2004	24422	2	22	2	2	2	2984.49	1	41	32.78	49.2	3	3.7	339.167	0	0	0	2	1	0	0
2003-2004	26738	2	70	1	1	2	4879.2	1	29	32.78	51.8	2.1	3.3	460.429	0	0	0	2	1	0	0
2007-2008	49208	2	41	2	3	2	3145.22	1	61	32.76	73.3	2.7	10.1	1350.41	0	0	0	2	1	1	2
2005-2006	38010	2	81	2	2	2	2150.41	1	44	32.76	44.6	1.5	1.6	229.333	0	0	0	2	1	0	0
2009-2010	56681	2	30	1	3	2	8082.06	2	81	32.76	51.3	2.7	3.9	462.222	0	0	0	2	0	0	0
2003-2004	23472	2	81	1	2	2	3128.63	2	32	32.75	59.3	1.8	3.6	596	0	1	1	2	1	0	0
2005-2006	33346	2	72	3	2	2	1223.32	2	54	32.73	58.2	2.5	4.6	448.96	0	1	1	2	1	0	1
2003-2004	21407	2	78	2	3	2	2041.39	2	29	32.73	55.2	1.1	1.9	437	0	1	1	2	1	0	0
2001-2002	10523	2	29	1	2	2	7176.59	2	18	32.73	63.7	2.1	5.7	575.429	0	0	0	1	1	1	2
2003-2004	24462	2	80	1	2	2	3069.4	2	32	32.72	48.9	2.4	3.7	522.625	0	0	0	2	1	1	0
2007-2008	49449	2	44	3	1	2	1738.11	1	62	32.71	62.1	1.7	3.9	559.765	0	0	0	2	1	0	0
2013-2014	74654	2	62	2	3	2	1810.05	1	112	32.7	48.8	2.9	3.6	253.241	0	1	1	2	1	0	0
2013-2014	82655	2	75	4	1	2	2710.8	2	105	32.7	56.1	3	4.7	205.233	0	1	1	2	1	0	0
2017-2018	95825	2	45	1	3	2	3455.07	2	143	32.7	61.2	1.7	4	538.824	0	0	1	2	1	1	0
2011-2012	63982	2	69	1	3	2	4741.03	1	101	32.7	48.4	3.1	3.4	273.097	0	1	0	2	1	1	2
2013-2014	76508	2	55	1	3	2	7769.04	2	106	32.7	66.8	3.3	10	933.333	0	1	0	2	1	1	2
2011-2012	67544	2	55	2	3	2	1929.28	2	101	32.7	41.4	3.1	2.6	163.548	0	1	0	1	1	0	2
2011-2012	62295	2	69	4	1	2	1443.81	2	90	32.7	70.4	1.6	5.7	1018.88	0	1	0	1	1	1	0
2011-2012	65157	2	80	1	3	2	6430.83	1	102	32.7	52.4	3.5	5	307.143	0	1	0	2	1	0	0
2017-2018	102777	2	60	1	2	2	5596.12	1	140	32.7	58.2	3.6	6.7	508.083	0	0	0	2	1	1	2
2017-2018	100510	2	37	2	1	2	2491.03	2	143	32.7	73.9	1.4	7	1675	0	0	0	2	1	0	1
2011-2012	68842	2	43	2	3	2	3281.17	2	95	32.7	64	2.4	5.5	547.708	0	0	0	2	1	1	0
2015-2016	90640	2	41	1	3	2	10311.8	1	131	32.7	54.6	3.2	5.4	325.688	0	0	0	2	1	1	0
2011-2012	70614	2	20	2	2	2	3186.1	2	97	32.7	71.3	1.5	6.1	451.4	0	0	0	2	1	1	0
2017-2018	100357	2	63	4	1	2	1310.05	2	138	32.7	53	2.5	3.3	264	0	0	0	2	1	0	0
2015-2016	92957	2	24	2	3	2	4044.29	1	132	32.7	67.5	2.1	6.1	778.476	0	0	0	2	0	1	0
2017-2018	97041	2	26	2	3	2	3485.76	1	147	32.7	54.1	1.4	2.1	408	0	0	0	2	0	0	0
2015-2016	84300	2	25	3	3	2	3043.62	1	121	32.7	56.8	2.4	4.1	466.375	0	0	0	1	0	0	0
2017-2018	102149	2	27	2	1	2	3353.86	2	145	32.7	69.1	2	6.8	1196.8	0	0	0	1	0	0	0
2001-2002	20287	2	45	2	3	2	1976.27	2	26	32.69	61.4	1.6	3.9	862.875	1	1	1	1	1	1	2
2001-2002	12891	2	84	1	2	2	2857.01	2	18	32.69	77.2	2	9.7	970	0	1	0	2	1	0	0
2009-2010	55298	2	63	1	2	2	2435.84	1	76	32.68	55.7	2.7	4.5	530	0	1	0	1	1	1	2
2009-2010	56757	2	51	4	1	2	1601.95	2	77	32.68	54.3	2.3	3.7	440.783	0	0	0	2	1	1	1
2005-2006	39246	2	85	1	1	2	4557.78	2	55	32.65	62.3	1.6	3.9	429	0	1	0	2	1	0	0
2001-2002	15521	2	38	2	1	2	4937.58	2	22	32.65	37.3	2.6	1.9	238.962	0	0	0	2	1	1	0
2003-2004	23446	2	63	1	1	2	3805.48	2	31	32.65	57.6	2.6	4.6	605.077	0	0	0	2	1	0	0
2009-2010	57378	2	23	4	2	2	2938.51	1	83	32.65	54.7	2.2	3.7	354.864	0	0	0	2	0	1	2
2009-2010	58571	2	54	1	3	2	2070.95	1	80	32.64	65.4	2.1	6.1	615.81	0	0	0	2	1	1	1
2003-2004	27165	2	85	1	2	2	2725.42	2	37	32.63	61.4	1.6	3.6	346.5	0	1	0	1	1	0	1
2003-2004	22922	2	22	1	1	2	818.711	1	29	32.62	75.7	1.6	6.7	988.25	0	0	0	2	1	0	0
2011-2012	63225	2	63	2	3	2	1318.04	1	96	32.6	47.4	2.7	3.8	273.037	0	1	1	2	1	1	0
2015-2016	88823	2	68	1	2	2	13820.1	2	129	32.6	56.1	2.2	3.8	421.455	0	1	1	1	1	1	0
2017-2018	101562	2	63	3	3	2	1100.58	2	137	32.6	44.9	4.6	4.5	208.37	0	1	0	2	1	1	2
2013-2014	75706	2	44	2	3	2	3798.52	1	112	32.6	50.3	1.8	2.8	413.778	0	1	0	2	1	1	1
2013-2014	79199	2	80	3	1	2	1764.2	1	109	32.6	56.1	1.5	3.1	407.133	0	1	0	2	1	0	0
2009-2010	52153	2	38	2	1	2	2302.8	1	80	32.6	35.6	2.4	1.6	126	0	0	0	2	1	1	2
2011-2012	66646	2	70	1	3	2	9495.22	1	97	32.6	63.3	1.7	4.2	654.706	0	0	0	2	1	1	1
2015-2016	92695	2	21	2	3	2	3911.74	2	132	32.6	59.9	2.1	4.3	526.238	0	0	0	1	1	1	0
2015-2016	88621	2	40	3	3	2	2216.85	2	133	32.6	60.8	1.9	4.1	595.579	0	0	0	2	1	0	0
2015-2016	85073	2	41	3	1	2	2388.37	1	121	32.6	63.8	2	4.8	794.4	0	0	0	2	1	0	0
2015-2016	91080	2	29	2	3	2	3335.76	1	119	32.6	32.4	3.1	1.8	187.548	0	0	0	2	0	1	0
2017-2018	95113	2	20	3	2	2	8327.93	1	135	32.6	58.3	1.3	2.6	462	0	0	0	2	0	1	0
2017-2018	97306	2	20	3	2	2	3667.1	1	148	32.6	63.1	2.5	5.4	628.56	0	0	0	1	0	0	0
2003-2004	30625	2	65	3	1	2	474.394	1	40	32.59	60	1.6	3.1	530.875	0	0	1	2	1	1	0
2007-2008	44063	2	40	1	2	2	2913.66	1	67	32.59	62.2	1.8	3.5	544.444	0	0	0	1	1	1	1
2007-2008	47309	2	64	3	3	2	631.699	1	74	32.58	51.1	2	2.8	196	0	0	1	2	1	1	1
2003-2004	25752	2	38	3	1	2	3267.65	2	43	32.58	68.2	2	5.8	977.3	0	1	0	1	1	1	2
2001-2002	11818	2	49	1	3	2	10773.6	1	19	32.57	53.1	2.7	3.7	401.519	0	1	0	1	0	1	0
2003-2004	23829	2	37	2	1	2	4091.48	1	36	32.57	59.3	1.8	3.5	544.444	0	0	0	2	1	1	1
2001-2002	19035	2	36	3	3	2	2019.12	2	25	32.57	55.3	2.9	4.4	412.69	0	0	0	1	1	1	0
2007-2008	48862	2	25	2	3	2	3789.17	2	67	32.57	59	2.5	4.8	618.24	0	0	0	1	0	1	0
2007-2008	43399	2	58	2	2	2	3040.96	2	67	32.57	51.2	3.1	3.8	321.161	1	0	0	1	0	1	0
2003-2004	25841	2	77	1	2	2	9489.14	1	42	32.55	43.8	2.4	3.1	508.917	0	1	0	2	1	0	0
2009-2010	55099	2	50	3	1	2	1139.73	2	88	32.55	58.4	1.9	3.4	377.579	0	1	0	2	1	0	0
2007-2008	43037	2	28	2	2	2	2851.6	1	65	32.55	38.1	2.1	1.6	177.524	0	0	0	2	1	1	0
2007-2008	46485	2	53	4	1	2	1290.54	1	64	32.55	51.1	2.4	3.2	230.667	0	0	0	2	1	0	0
2001-2002	11537	2	61	2	1	2	1561.2	1	18	32.54	57.1	1.8	3	521.667	0	1	0	2	1	0	0
2005-2006	33659	2	35	2	2	2	3992.8	1	49	32.53	59.7	1.4	3	910.714	0	0	0	2	1	1	0
2009-2010	57681	2	51	2	3	2	2548.9	1	78	32.53	49	3.1	3.5	238.226	0	0	0	2	1	0	0
2007-2008	46990	2	54	2	3	2	2369.34	2	67	32.52	64.3	3	6.8	1273.87	0	1	0	2	1	1	0
2009-2010	58552	2	41	4	1	2	2019.94	2	82	32.52	62.1	1.3	3	516.923	0	0	0	2	1	1	2
2001-2002	18081	2	50	1	3	2	3226.68	2	21	32.52	69.6	2.1	6.2	882.762	0	0	0	1	1	1	1
2009-2010	55427	2	74	4	1	2	1551.63	2	82	32.51	77.6	1.6	7.1	1801.62	0	1	0	2	1	0	1
2003-2004	25515	2	75	1	3	2	6386.45	1	42	32.51	59.9	2.4	4.4	449.167	0	1	0	2	1	0	0
2003-2004	24966	2	47	1	2	2	5316.86	2	35	32.51	67.2	1.8	5	700	0	0	0	1	1	1	2
2013-2014	75581	2	74	1	2	2	8820.51	1	113	32.5	72.7	1.3	6.1	825.846	0	1	1	2	1	1	1
2015-2016	90748	2	61	3	3	2	854.403	1	128	32.5	58.5	2.6	4.9	448.538	0	0	1	1	1	1	0
2011-2012	63911	2	67	2	3	2	1170.42	1	96	32.5	48.4	2.4	2.8	252	0	1	0	2	1	1	2
2011-2012	64412	2	54	1	2	2	3140.08	2	98	32.5	80.7	1	5	655	1	1	0	1	1	1	2
2011-2012	71286	2	56	4	3	2	2610.79	2	93	32.5	43.5	2.5	2.4	331.2	0	1	0	2	1	1	1
2013-2014	78967	2	41	4	3	2	2969.08	1	108	32.5	55.9	2.2	3.6	407.455	0	1	0	1	1	1	1
2017-2018	95289	2	56	3	3	2	3899.36	2	143	32.5	73.8	1.8	6.9	1115.5	1	1	0	2	1	1	0
2011-2012	68334	2	38	2	2	2	3098.43	2	99	32.5	55.7	2.1	2.8	304	0	1	0	2	1	1	0
2011-2012	69637	2	58	1	1	2	21622.6	1	98	32.5	45.7	2.3	2.6	273.565	0	1	0	2	1	1	0
2013-2014	78305	2	43	1	2	2	9374.36	2	116	32.5	78.4	1.7	9.3	1712.29	0	0	0	2	1	0	2
2017-2018	101298	2	60	4	3	2	3582.93	1	142	32.5	49	1.9	2.5	307.895	0	0	0	2	1	1	1
2001-2002	20219	2	74	1	2	2	5290.47	2	18	32.5	64.8	1.5	4.8	627.2	0	0	0	2	1	0	1
2011-2012	68404	2	65	2	3	2	1378.85	2	96	32.5	45.9	1.3	1.5	286.154	0	0	0	2	1	1	0
2015-2016	91247	2	51	2	3	2	3701.36	1	132	32.5	57.9	2.6	4.7	453.731	0	0	0	2	1	1	0
2009-2010	54095	2	39	2	3	2	3030.13	1	78	32.5	24.4	2.4	0.9	95.25	0	0	0	2	1	1	0
2017-2018	98119	2	30	1	3	2	12191.5	2	142	32.5	59.1	3.2	6.8	654.5	0	0	0	2	1	1	0
2011-2012	67014	2	48	2	2	2	2082.98	2	100	32.5	41.9	2.8	2.6	104	0	0	0	2	1	1	0
2017-2018	96681	2	33	4	2	2	25731.6	1	137	32.5	64	2.9	7.1	729.586	0	0	0	2	1	1	0
2009-2010	56308	2	43	3	1	2	1521.59	2	86	32.5	46.1	2.8	3.1	571.286	0	0	0	1	1	1	0
2015-2016	84229	2	43	2	1	2	1588.96	2	126	32.5	49	1.4	1.7	323	0	0	0	2	1	0	0
2015-2016	84051	2	55	3	3	2	2150.59	1	128	32.5	51.3	1.5	2.1	117.6	0	0	0	1	0	0	2
2003-2004	24157	2	45	2	3	2	3152.67	2	33	32.5	61.6	2.3	4.6	680	0	0	0	1	0	1	1
2011-2012	71489	2	24	2	3	2	2510.47	2	99	32.5	52.2	1.9	2.8	838.526	0	0	0	1	0	1	0
2017-2018	95609	2	22	1	3	2	15978	2	141	32.5	74.1	2.7	10.1	1253.15	0	0	0	1	0	1	0
2007-2008	50917	2	21	1	3	2	8242.53	2	69	32.5	49.7	2.5	3.2	368.64	0	0	0	2	0	0	0
2011-2012	64706	2	20	2	3	2	2214.18	2	93	32.5	62.1	1.9	4.7	687.684	0	0	0	2	0	0	0
2009-2010	51764	2	29	1	3	2	7156.62	1	80	32.49	59.6	3.8	7.3	445.684	0	0	0	2	0	1	0
2001-2002	20286	2	57	1	1	2	6528.46	1	23	32.48	71.9	1.7	5.8	1153.18	0	1	0	2	1	1	2
2005-2006	40234	2	36	3	2	2	2612.02	2	57	32.47	64.3	2.7	7.3	978.741	0	1	0	2	1	1	0
2007-2008	51572	2	77	1	2	2	3177.49	2	61	32.46	65.6	1.2	4.8	1004	0	1	1	2	1	1	0
2009-2010	52416	2	56	2	3	2	2426.91	1	84	32.46	46.4	2.1	2	224.762	0	0	0	2	1	1	1
2001-2002	11133	2	34	1	3	2	6734.75	2	21	32.43	65.9	2.5	6.9	863.88	0	0	0	2	0	1	1
2001-2002	13932	2	20	4	2	2	763.955	2	14	32.42	74.3	1.7	9	1646.47	0	1	0	2	1	0	0
2003-2004	27213	2	76	3	2	2	616.689	1	34	32.41	61.1	2	3.9	507	0	0	0	2	0	0	0
2013-2014	83170	2	68	3	1	2	2428.73	2	112	32.4	66.1	1.7	4.6	814.471	0	1	1	2	1	0	2
2015-2016	92386	2	57	2	3	2	3661.07	2	130	32.4	55.8	2.5	4	452.8	0	1	1	1	1	1	0
2013-2014	74721	2	53	3	1	2	2006.65	1	118	32.4	66.3	1.9	5.2	837.474	0	1	1	2	1	1	0
2015-2016	84208	2	67	3	1	2	1192.51	1	128	32.4	59.2	2.8	5	407.143	0	0	1	2	1	0	0
2011-2012	68176	2	58	2	1	2	1918.6	2	99	32.4	19.5	3.2	0.9	64.6875	0	1	0	2	1	1	2
2015-2016	88647	2	59	3	3	2	1768.7	2	128	32.4	52.7	2.8	4.1	344.107	0	1	0	2	1	1	1
2011-2012	71826	2	77	1	1	2	3522.23	1	98	32.4	72.8	1.1	5	1009.09	0	1	0	1	1	1	1
2013-2014	81826	2	69	2	3	2	1394.13	2	105	32.4	64.8	1.6	4.2	572.25	0	1	0	2	1	1	0
2011-2012	62891	2	74	2	1	2	1569.37	1	96	32.4	49.7	1.9	2.6	365.368	0	1	0	2	1	1	0
2015-2016	87388	2	70	2	1	2	3043.96	1	126	32.4	42.9	2.9	2.7	185.276	0	1	0	2	1	1	0
2013-2014	75337	2	74	2	1	2	1806.77	2	117	32.4	57.7	1.9	3.6	841.263	0	1	0	2	1	0	0
2013-2014	82938	2	52	2	3	2	4299.97	2	108	32.4	51.5	1.7	2.3	397.765	0	1	0	1	0	1	2
2017-2018	97813	2	60	1	3	2	4927.59	2	141	32.4	62.1	2.4	5.2	604.5	0	0	0	2	1	1	1
2017-2018	100055	2	47	4	3	2	1972.55	1	148	32.4	62.7	2.6	5.8	504.154	0	0	0	2	1	1	1
2015-2016	89390	2	52	4	3	2	1669.08	1	119	32.4	52.5	2	3.1	407.65	0	0	0	2	1	1	0
2013-2014	82057	2	36	2	3	2	3356.68	1	110	32.4	51.8	2	3.1	341	0	0	0	2	1	1	0
2005-2006	40653	2	44	4	1	2	2245.72	2	45	32.4	80.5	1	6	1716	0	0	0	2	1	1	0
2017-2018	94893	2	48	4	3	2	1538.63	1	141	32.4	57	3.1	5.4	597.484	0	0	0	2	1	0	0
2017-2018	94808	2	41	2	3	2	1485.32	2	144	32.4	31.8	2.3	1.4	177.739	0	0	0	2	1	0	0
2013-2014	79444	2	29	1	2	2	10748	1	113	32.4	65.3	2.4	6.7	812.375	0	0	0	2	0	0	0
2009-2010	54108	2	22	2	2	2	3148.18	2	83	32.39	57.3	2.7	4.5	370	0	0	0	2	1	0	0
2005-2006	38378	2	78	1	2	2	6004.97	2	44	32.38	88.2	0.9	10.1	2951.44	0	0	0	2	1	0	1
2005-2006	33657	2	23	2	2	2	3648.1	1	50	32.38	65.9	2.2	5.3	872.091	0	0	0	1	1	0	0
2007-2008	41625	2	26	3	1	2	2484.4	1	66	32.37	55.8	3.6	5.9	550.667	0	0	0	2	1	0	0
2009-2010	56233	2	38	3	2	2	2403.05	2	85	32.37	63.4	3.4	7.7	736.029	0	0	0	1	0	1	0
2005-2006	35955	2	42	2	1	2	2149.1	2	45	32.36	52.1	1.5	2.3	387.933	0	0	0	2	1	1	0
2007-2008	50679	2	74	1	2	2	3752.63	1	67	32.35	66.8	1.2	3.4	504.333	0	1	1	2	1	0	0
2005-2006	40598	2	69	2	2	2	1082.22	2	45	32.35	50.1	3.5	4.4	379.657	0	1	1	2	1	0	0
2003-2004	29823	2	50	1	3	2	9808.14	1	37	32.35	72.2	2.6	9.6	1118.77	0	1	0	2	1	1	2
2009-2010	53051	2	59	1	3	2	11789.4	2	81	32.35	60.8	1.9	4.1	440.211	0	1	0	1	1	1	0
2007-2008	42340	2	60	3	1	2	977.691	1	66	32.35	55.8	1.8	2.8	535.111	0	1	0	2	1	1	0
2009-2010	59516	2	62	2	1	2	1912.1	1	86	32.35	53.1	2.4	3.6	388.5	0	1	0	2	1	0	0
2001-2002	11420	2	50	2	3	2	3091.89	1	14	32.33	50.7	1.8	2.3	324.556	0	1	0	2	1	1	0
2003-2004	22757	2	33	1	3	2	8744.97	1	30	32.33	63.1	2.1	4.8	598.857	0	0	0	2	0	0	2
2005-2006	35018	2	66	2	1	2	2256.39	1	49	32.32	60.8	2	4	412	0	1	0	2	1	1	0
2001-2002	16491	2	56	2	3	2	3381.86	2	14	32.32	44.3	3.6	3.5	271.25	0	0	0	2	1	1	0
2001-2002	20803	2	20	1	2	2	23539	2	19	32.31	59.6	1.6	3.4	571.625	0	0	0	2	0	0	0
2015-2016	92235	2	80	2	1	2	2956.62	2	130	32.3	65.6	1.2	3.6	636	0	1	1	1	1	0	1
2011-2012	69965	2	27	4	3	2	1946.72	1	90	32.3	73.9	2.3	8.3	1378.52	0	0	1	2	0	1	0
2011-2012	65768	2	50	1	3	2	4443.62	1	91	32.3	65.6	2.6	5.9	624.038	0	1	0	2	1	0	0
2017-2018	95334	2	60	4	1	2	1148.73	2	148	32.3	57.6	2.9	5.1	501.207	0	1	0	2	1	0	0
2013-2014	83150	2	43	4	1	2	2423.72	1	104	32.3	51.8	3	4.2	386.4	0	1	0	1	1	0	0
2013-2014	79181	2	34	1	3	2	3198.85	1	116	32.3	54.7	2.5	4.2	324.24	0	0	0	2	1	1	2
2011-2012	67276	2	60	4	1	2	1206.19	2	90	32.3	44.2	2.2	2.2	235	0	0	0	2	1	1	2
2015-2016	91911	2	51	2	3	2	2891.43	2	131	32.3	46.2	1.4	1.6	268.571	0	0	0	1	1	0	1
2003-2004	24068	2	60	3	1	2	522.489	2	38	32.3	64.2	2	4.6	535.9	0	0	0	2	1	0	1
2013-2014	73668	2	30	1	3	2	3372.48	2	115	32.3	63.5	1.9	4.4	521.053	0	0	0	1	1	1	0
2005-2006	37724	2	20	2	2	2	3608.98	1	49	32.3	60.3	2.4	5.5	737.917	0	0	0	2	1	1	0
2017-2018	101211	2	61	2	3	2	2299.57	1	143	32.3	49.4	1.7	2.1	217.412	0	0	0	2	1	0	0
2011-2012	65239	2	60	2	3	2	1859.67	1	97	32.3	43	4.1	3.7	258.098	0	0	0	2	1	0	0
2013-2014	82079	2	29	2	3	2	3225.95	2	114	32.3	54.7	2.7	4	462.222	0	0	0	1	1	0	0
2011-2012	71089	2	32	3	2	2	5823.5	2	102	32.3	66.4	2.5	6.4	839.68	0	0	0	1	1	0	0
2011-2012	68580	2	47	3	3	2	5183.01	2	98	32.3	54.9	2.2	3.6	441.818	0	0	0	2	0	1	0
2011-2012	62270	2	33	4	3	2	3434.22	2	93	32.3	60.4	3.4	6.8	772	0	0	0	2	0	1	0
2013-2014	81762	2	22	4	1	2	3502.75	2	116	32.3	71.2	2.8	9.1	1283.75	0	0	0	1	0	1	0
2017-2018	99989	2	21	3	3	2	3956.13	2	136	32.3	53.2	2.9	4.3	424.069	0	0	0	2	0	0	0
2015-2016	88027	2	20	3	2	2	3357.22	1	122	32.3	57.8	3.1	5.5	468.387	0	0	0	1	0	0	0
2001-2002	17645	2	85	1	1	2	3677.12	2	22	32.29	56.8	3.1	5.6	446.194	0	1	1	2	1	0	0
2007-2008	44069	2	76	2	2	2	1590.56	1	68	32.29	56.1	2.6	4.2	444.231	0	0	0	2	1	0	0
2005-2006	35659	2	53	2	2	2	2151.76	2	45	32.28	42.8	2.1	2.1	353	0	1	0	2	1	1	1
2005-2006	34293	2	75	1	1	2	6487.74	1	50	32.28	53.2	2.4	3.7	482.542	0	1	0	2	1	0	0
2001-2002	16881	2	63	1	3	2	5288.9	1	19	32.28	66.6	2.5	5.9	575.84	0	0	0	2	1	0	0
2007-2008	41946	2	65	2	2	2	1220.17	2	64	32.26	43.5	1.7	2.4	408	0	1	0	1	1	1	1
2005-2006	35617	2	81	3	2	2	1251.8	1	57	32.26	53.3	1.7	2.7	312.882	0	1	0	1	1	0	1
2005-2006	32163	2	47	3	1	2	2644.1	2	55	32.26	67.9	2.2	7.1	1603.95	0	1	0	2	1	0	0
2009-2010	56579	2	28	2	3	2	3287.99	1	82	32.26	68.5	1.5	4	522.667	0	0	0	1	1	1	2
2003-2004	30584	2	59	1	3	2	11306.2	2	32	32.26	59.2	2.3	4.7	692.739	0	0	0	1	1	1	1
2007-2008	45634	2	30	2	2	2	2696.76	2	68	32.26	58.4	2	4	576	0	0	0	2	1	0	0
2007-2008	46874	2	80	1	2	2	3606.46	1	63	32.25	52.7	1.9	3.4	425.895	0	1	0	1	1	0	0
2003-2004	23610	2	40	1	3	2	12069.6	1	29	32.25	58.8	2.6	5.1	649.269	0	0	0	2	1	0	2
2003-2004	25055	2	25	2	3	2	4267.24	2	36	32.25	67.7	1.8	5.6	1462.22	0	0	0	2	0	0	0
2007-2008	49487	2	47	2	1	2	3074.82	2	64	32.23	48.9	5.2	5.7	279.519	0	0	0	1	1	0	2
2007-2008	46525	2	29	3	1	2	1569.93	1	70	32.22	51.8	3.7	5.6	487.351	0	0	1	2	1	1	0
2007-2008	43077	2	62	3	1	2	880.15	1	71	32.22	63	2.2	5.1	878.591	0	1	0	2	1	1	0
2005-2006	31546	2	80	1	1	2	3641.77	1	45	32.22	46.9	3.2	3.7	276.344	0	0	0	2	1	0	2
2003-2004	21819	2	48	2	1	2	3648.38	1	36	32.22	52.9	2.8	3.8	443.786	0	0	0	2	1	0	1
2009-2010	54498	2	33	2	3	2	4036.77	2	83	32.22	58	1.7	3.3	498.882	0	0	0	2	1	1	0
2005-2006	34838	2	31	2	2	2	3305.29	1	49	32.21	51.7	3.5	4.2	487.2	0	0	0	2	1	1	2
2003-2004	28374	2	31	1	3	2	1091.77	2	32	32.21	68.8	2.5	7.6	1665.92	0	0	0	1	1	1	0
2011-2012	67566	2	80	1	3	2	3747.68	1	98	32.2	61.7	2.4	5	383.333	1	1	1	2	1	1	0
2015-2016	87874	2	46	2	2	2	1697.3	1	119	32.2	54	3.5	5	452.857	0	0	1	1	0	1	0
2011-2012	70145	2	49	2	3	2	3135.17	1	100	32.2	40	3.8	3.1	234.132	0	1	0	2	1	1	2
2017-2018	96586	2	65	2	2	2	1661.8	2	143	32.2	50	2.6	3	477.692	0	1	0	2	1	1	2
2017-2018	94057	2	62	1	1	2	3897.49	1	135	32.2	73	1.3	5.8	1102	0	1	0	1	1	1	2
2015-2016	90340	2	73	1	1	2	7850.43	2	130	32.2	65.3	1.7	4.6	714.353	0	1	0	2	1	0	2
2015-2016	92750	2	53	1	1	2	6140.97	2	120	32.2	67.2	2	5.3	487.6	0	1	0	2	1	0	2
2017-2018	96446	2	62	1	3	2	1100.41	2	136	32.2	50.4	1.6	2.4	445.5	0	1	0	2	1	0	1
2011-2012	63514	2	80	2	2	2	1652.24	2	90	32.2	61.7	1.9	4.2	400.105	0	1	0	2	1	0	1
2015-2016	88919	2	68	4	3	2	16305.7	2	120	32.2	53.7	2.3	3.5	429.13	0	1	0	2	1	1	0
2017-2018	100410	2	58	3	3	2	1830.78	2	137	32.2	60.9	2.7	5.1	436.333	0	1	0	1	1	1	0
2015-2016	90260	2	45	2	3	2	2387.43	2	125	32.2	52.9	2.5	3.6	416.16	0	1	0	2	1	1	0
2013-2014	79309	2	40	1	3	2	12391.4	2	111	32.2	67.1	2.3	7.1	876.696	0	1	0	2	0	1	0
2013-2014	82181	2	60	1	3	2	12009.9	1	105	32.2	59.7	1.6	3	525	0	0	0	1	1	1	1
2015-2016	84902	2	67	4	2	2	573.002	2	119	32.2	59.8	1.9	3.7	412.842	0	0	0	2	1	1	1
2017-2018	94835	2	59	1	2	2	8371.13	2	135	32.2	68.8	3.2	8.4	1063.12	0	0	0	2	1	1	1
2013-2014	79808	2	33	2	2	2	3281.72	2	111	32.2	53.1	3.5	4.9	366.8	0	0	0	1	1	0	1
2003-2004	27738	2	35	2	3	2	4126.38	1	38	32.2	52	3	4.2	698.6	0	0	0	2	1	1	0
2001-2002	18209	2	65	2	3	2	1668.21	1	28	32.2	58.6	1.9	3.6	581.684	0	0	0	2	1	0	0
2017-2018	98169	2	28	4	3	2	4722.81	1	134	32.2	58.9	2.1	4.2	518	0	0	0	1	1	0	0
2015-2016	91397	2	49	4	3	2	2545.56	1	124	32.2	58.8	2	4.1	656	0	0	0	1	0	0	0
2009-2010	58760	2	41	4	3	2	2180.25	2	87	32.18	66.7	2.8	7	415	0	0	0	2	0	0	1
2009-2010	55855	2	58	3	1	2	1449.01	1	75	32.17	62.8	2.7	5.4	608	0	1	1	2	1	0	0
2001-2002	10886	2	68	1	1	2	4938.01	1	22	32.17	56.3	2.3	4	744.348	0	1	0	2	1	0	1
2001-2002	20602	2	84	1	3	2	2312.82	1	23	32.17	65.9	1.2	3.6	282	0	0	0	1	1	0	0
2005-2006	41013	2	64	2	2	2	1650.5	2	50	32.15	36.3	3.1	2.2	180.968	0	1	0	2	1	0	1
2007-2008	46074	2	61	3	1	2	898.573	1	71	32.15	53.8	2.6	3.8	546.615	0	1	0	1	1	1	0
2009-2010	58819	2	79	2	1	2	1426.96	1	84	32.15	59.9	2.5	5	404	0	1	0	2	1	0	0
2009-2010	52750	2	37	2	2	2	4036.77	2	83	32.15	45.9	1.8	1.9	210.056	0	0	0	2	1	1	0
2001-2002	12680	2	53	1	2	2	4451.97	2	22	32.13	65.5	2.2	5.3	522.773	0	1	1	2	1	1	2
2009-2010	52696	2	28	1	2	2	3572.85	2	83	32.13	48.3	1.6	1.8	277.875	0	1	0	2	1	1	2
2007-2008	46442	2	66	4	3	2	530.863	1	62	32.13	56.6	2.6	4.5	405	0	1	0	2	1	1	0
2005-2006	32046	2	33	2	3	2	3326.49	2	51	32.13	47.4	1.7	2	391.765	0	0	0	2	1	1	0
2003-2004	29561	2	23	2	1	2	3485.75	2	31	32.13	53.1	1.5	2.4	460.8	0	0	0	1	1	1	0
2001-2002	12702	2	51	2	1	2	3109.79	1	24	32.12	41.3	3	2.8	152.133	0	1	0	2	1	0	2
2009-2010	60689	2	65	1	3	2	7696.86	2	88	32.11	68.7	1.7	5.4	590.824	0	0	0	2	1	1	2
2017-2018	98390	2	65	2	2	2	2112.21	2	143	32.1	53.9	2.4	3.6	352.5	0	1	1	2	1	1	1
2013-2014	78778	2	64	1	3	2	8266.18	1	104	32.1	62.1	2	4.3	303.15	0	0	1	2	1	1	2
2011-2012	63310	2	53	2	1	2	2837.71	2	101	32.1	55.5	2.7	4	290.37	0	1	0	2	1	1	2
2015-2016	87892	2	29	2	3	2	3491.87	1	126	32.1	21.1	3.4	1.1	78.2941	0	1	0	1	1	0	2
2017-2018	102181	2	43	2	3	2	4717.72	1	139	32.1	26.3	1.9	0.9	73.4211	0	1	0	2	1	1	1
2015-2016	89373	2	63	2	2	2	2745.7	2	133	32.1	56.5	1.4	2.8	444	1	1	0	2	1	1	1
2013-2014	79302	2	46	2	3	2	3248.69	1	108	32.1	47.4	2.6	2.9	378.115	0	1	0	2	1	0	1
2015-2016	91596	2	42	2	2	2	2019.73	2	132	32.1	47.4	2.1	2.3	242.048	0	1	0	2	1	0	1
2011-2012	64175	2	80	1	1	2	4379.66	1	95	32.1	60.3	1.5	4.1	604.067	0	1	0	2	1	0	1
2013-2014	74085	2	80	1	3	2	2357.43	2	105	32.1	67.8	1.5	5.6	664.533	1	1	0	2	1	1	0
2015-2016	91414	2	59	2	3	2	2655.34	1	124	32.1	57.2	1.1	2	298.182	0	1	0	2	1	1	0
2011-2012	71849	2	56	4	2	2	2689.06	2	90	32.1	54.1	1.4	2.5	626.786	0	1	0	2	1	1	0
2011-2012	68276	2	80	1	3	2	4032.69	2	91	32.1	77.1	1.2	6.6	1078	0	1	0	1	1	0	0
2017-2018	98393	2	80	1	3	2	1812.09	2	139	32.1	66.2	2	5.6	632.8	0	1	0	2	1	0	0
2003-2004	21730	2	46	2	1	2	3079.95	2	41	32.1	65.2	3.4	8.5	745	0	0	0	1	1	1	2
2015-2016	87664	2	34	1	3	2	7780.58	2	120	32.1	55.8	3.2	5.6	413	0	0	0	2	1	1	1
2015-2016	85308	2	74	2	3	2	2128.51	2	131	32.1	42.7	2.1	2	254.286	0	0	0	2	1	1	0
2015-2016	85880	2	52	2	3	2	2135.55	2	131	32.1	58.5	1.6	3	575.625	0	0	0	2	1	1	0
2013-2014	77428	2	33	2	1	2	3040.73	2	116	32.1	61.8	2.3	7.7	1037.83	0	0	0	2	1	1	0
2015-2016	90268	2	22	3	2	2	2819.92	2	130	32.1	58.9	2.5	5	584	0	0	0	2	0	0	0
2007-2008	51608	2	33	3	1	2	2050.8	1	63	32.09	60.5	1.9	4.2	660.947	0	0	0	2	1	0	2
2005-2006	36746	2	59	2	3	2	3562.07	2	53	32.09	52.3	1.7	2.4	271.059	0	0	0	2	1	1	0
2005-2006	31943	2	65	1	3	2	7047.6	2	44	32.09	55.1	3.4	5.4	417.706	0	0	0	2	1	0	0
2007-2008	47306	2	79	3	1	2	1416.61	1	66	32.09	56.6	2.5	4.4	427.68	0	0	0	2	1	0	0
2007-2008	48256	2	77	1	3	2	1801.6	1	60	32.09	68.1	1.5	4.7	943.133	0	0	0	1	0	0	0
2009-2010	55667	2	44	2	3	2	4164.83	2	78	32.08	57.1	3.3	5.1	438.909	0	0	0	2	1	1	0
2001-2002	17222	2	24	3	3	2	2140.12	1	17	32.07	55.8	1.9	3.2	581.053	0	0	0	2	1	1	2
2007-2008	42252	2	21	2	3	2	2921.88	1	59	32.06	67.4	2.1	6.6	663.143	0	0	0	2	1	1	1
2007-2008	42152	2	49	2	1	2	2816.88	2	68	32.06	58.1	1.5	3	458	0	0	0	2	1	0	0
2009-2010	55985	2	44	3	2	2	1929.02	2	86	32.05	59.5	2.7	5.2	612.444	0	1	0	2	1	1	0
2001-2002	17890	2	68	1	3	2	3637.17	2	20	32.05	52.1	3.4	5.1	489	0	1	0	2	1	0	0
2007-2008	42833	2	65	1	3	2	6690.46	2	63	32.05	51.2	2.2	2.9	351.955	0	0	0	2	1	1	0
2009-2010	59146	2	51	1	3	2	11162.1	1	76	32.05	66.9	1.4	3.9	824.571	0	0	0	2	1	1	0
2007-2008	50219	2	38	4	3	2	2294.4	2	67	32.05	53.9	1.3	1.8	380.769	0	0	0	2	1	1	0
2005-2006	40193	2	68	1	3	2	7671.01	1	54	32.05	54.2	2.6	4.4	353.692	0	0	0	2	0	0	0
2007-2008	50201	2	54	3	3	2	1087.14	1	70	32.04	50.2	1.8	2.6	336.556	0	1	0	2	1	0	1
2007-2008	44405	2	64	3	1	2	977.691	1	66	32.04	60.6	1.5	3.7	609.267	0	1	0	2	1	0	0
2001-2002	13392	2	37	2	3	2	3642.51	1	14	32.04	53.9	3.3	5.2	612.97	0	0	0	2	1	1	2
2009-2010	60810	2	38	1	3	2	6610.84	1	79	32.04	62.6	2.3	5.1	676.304	0	0	0	2	1	1	0
2005-2006	38387	2	26	3	2	2	1839.68	1	55	32.02	65.6	2.2	6.1	1078.59	0	1	0	1	1	0	2
2007-2008	48097	2	50	3	1	2	1474.28	2	71	32.02	73.3	1.9	7.2	1201.26	0	0	0	2	1	1	1
2007-2008	43301	2	66	3	1	2	642.819	1	65	32	59.3	1.8	3.6	562	0	1	1	2	1	0	0
2013-2014	77552	2	59	1	2	2	2718.98	2	112	32	67.8	1.8	5.9	757.167	0	1	1	2	0	1	2
2011-2012	68582	2	42	2	3	2	2238.5	1	96	32	49.3	3	3.7	238.033	0	0	1	2	1	1	0
2017-2018	95734	2	71	1	2	2	10368.7	1	142	32	55.5	2.7	5.2	647.111	0	1	0	2	1	1	2
2011-2012	64413	2	48	4	1	2	2989.76	2	90	32	55.6	1.6	2.8	323.75	0	1	0	2	1	1	2
2017-2018	99429	2	62	2	1	2	1107.94	2	147	32	54.7	2.9	4.5	488.793	0	1	0	1	1	0	2
2011-2012	69503	2	44	1	3	2	4622.09	1	98	32	68.2	2.1	5.6	608	0	1	0	2	1	1	1
2013-2014	80805	2	37	1	3	2	4311.11	1	113	32	60	1.3	2.8	534.154	0	1	0	2	1	1	1
2015-2016	87010	2	61	1	2	2	4346.62	1	119	32	58.2	2.3	5	204.348	1	1	0	2	1	1	0
2011-2012	65460	2	64	4	1	2	914.761	2	100	32	57.6	3.4	5.5	613.088	0	1	0	2	1	1	0
2013-2014	74745	2	33	3	1	2	4430.76	2	108	32	66.3	2.1	5.7	637.857	0	1	0	2	1	1	0
2007-2008	49307	2	64	1	3	2	8349.72	2	66	32	62.9	2.2	5	579.545	0	1	0	1	0	1	0
2013-2014	79279	2	49	2	2	2	2497.91	1	114	32	54.9	2	3.1	423.15	0	0	0	1	1	1	2
2013-2014	81587	2	66	1	3	2	3029.4	1	108	32	54.9	2.2	3.8	399	0	0	0	1	1	0	2
2011-2012	66127	2	61	2	3	2	1331.35	2	97	32	60.9	1.9	3.8	410	0	0	0	1	1	1	0
2005-2006	35298	2	52	1	3	2	12099.3	1	46	32	58.8	3.2	5.5	592.969	0	0	0	2	1	1	0
2015-2016	91144	2	30	3	3	2	2652.92	1	127	32	60.2	1.5	3.5	541.333	0	0	0	2	1	1	0
2013-2014	74642	2	45	2	2	2	3576.09	2	108	32	71.3	1.2	5.2	1248	0	0	0	2	1	1	0
2017-2018	94248	2	38	2	2	2	2315.54	2	148	32	47.7	2.7	3.2	374.519	0	0	0	2	1	1	0
2001-2002	13292	2	38	2	1	2	2758.03	2	26	32	48.8	2	2.4	229.2	0	0	0	2	1	1	0
2017-2018	94775	2	26	2	3	2	3560.77	1	136	32	59.8	1.9	3.6	473.684	0	0	0	2	1	0	0
2017-2018	97249	2	20	2	3	2	4630.6	1	139	32	49.8	2.9	3.8	454.69	0	0	0	1	0	0	0
2013-2014	73733	2	23	3	2	2	2629.1	1	117	32	66.5	3	8.2	1066	0	0	0	1	0	0	0
2001-2002	10619	2	37	1	1	2	7240.33	2	26	31.99	69.9	1.2	3.6	1314	0	1	0	2	1	1	2
2009-2010	55311	2	55	4	3	2	1389.31	1	77	31.98	69.6	1.4	4.9	367.5	0	1	1	2	1	1	0
2001-2002	20205	2	32	2	2	2	3832.32	1	27	31.98	50.3	3.7	5.3	265	0	0	0	2	1	1	2
2001-2002	12652	2	60	3	1	2	587.447	1	22	31.98	54.3	2.2	3.3	571.5	0	0	0	2	0	0	1
2001-2002	16254	2	74	3	1	2	504.238	1	28	31.97	53.1	2.7	3.9	411.667	0	1	0	2	1	1	0
2003-2004	21643	2	62	3	1	2	483.162	1	38	31.96	66.9	1.7	5.1	648	0	1	0	2	1	0	0
2009-2010	59364	2	25	3	3	2	2408.39	1	75	31.96	47	4	4.7	330.175	0	0	0	2	1	1	2
2009-2010	60753	2	66	1	3	2	6629.76	1	80	31.96	34.9	2.4	1.9	148.833	0	0	0	2	1	0	1
2003-2004	26254	2	44	1	3	2	13716.6	2	34	31.96	57.5	1.6	2.9	590.875	0	0	0	1	1	1	0
2005-2006	40028	2	28	3	3	2	2706.4	1	57	31.96	81.5	2.4	15	5137.5	0	0	0	2	0	1	0
2001-2002	18516	2	35	2	1	2	2641.94	1	20	31.95	70.4	1	3.9	943.8	0	1	0	2	1	0	2
2001-2002	20236	2	44	4	1	2	5497.24	2	16	31.94	64.6	1.7	4.8	649.412	0	0	0	2	1	0	2
2007-2008	48020	2	37	2	1	2	3202	2	67	31.93	41.2	3.1	3.5	455	0	1	0	2	1	1	2
2009-2010	54632	2	49	1	3	2	1974.96	2	85	31.93	65.3	1.6	3.9	426.562	0	1	0	1	0	0	0
2005-2006	32677	2	53	3	3	2	2501.14	1	56	31.92	74.3	1.4	5.3	1147.07	0	1	1	2	1	1	0
2003-2004	27257	2	76	2	3	2	4016.76	1	42	31.92	41.7	1.2	1.2	105	0	1	0	2	1	1	0
2001-2002	16420	2	53	1	3	2	8366.84	2	15	31.92	55.9	2.6	4.3	826.923	0	0	0	2	1	1	0
2009-2010	52814	2	76	1	3	2	5057.92	1	83	31.92	57.4	1.6	3.3	631.125	0	0	0	2	1	0	0
2007-2008	46635	2	33	1	3	2	4774.31	2	61	31.92	50.3	4.6	5.9	327.065	0	0	0	2	0	1	2
2009-2010	51863	2	76	2	3	2	1560.34	2	75	31.91	45.8	2.3	2.7	281.739	0	1	1	2	1	0	1
2005-2006	39435	2	27	4	2	2	6509.05	1	47	31.91	56.2	2.5	4.2	487.2	0	0	0	1	1	0	2
2003-2004	24649	2	33	2	2	2	3750.96	1	37	31.91	50	1.9	2.5	323.684	0	0	0	1	1	1	0
2017-2018	95976	2	65	4	3	2	1010.24	2	143	31.9	45.1	1.9	1.9	177	0	1	1	1	1	1	2
2011-2012	70590	2	51	4	2	2	3511.76	1	90	31.9	57.3	1	2	318	0	0	1	2	1	1	1
2017-2018	95992	2	79	1	3	2	2809.42	2	137	31.9	60.9	1.8	4.5	445	0	0	1	2	1	0	1
2015-2016	91417	2	39	2	3	2	3582.73	1	132	31.9	41.2	3.8	3.3	223.184	0	0	1	2	0	1	0
2013-2014	83237	2	52	1	3	2	2683.85	1	117	31.9	62.3	1.7	4.2	681.882	0	1	0	2	1	1	2
2017-2018	97894	2	67	4	3	2	2073.51	1	134	31.9	57.2	2.1	3.7	368.238	0	1	0	2	1	0	1
2017-2018	101382	2	64	1	3	2	12196.8	2	146	31.9	45	3.1	3.5	336.452	0	1	0	2	1	1	0
2011-2012	69462	2	36	2	3	2	4717.8	2	101	31.9	50.2	1.4	2.2	440	0	1	0	2	1	1	0
2011-2012	69110	2	56	3	2	2	2809.17	2	98	31.9	70.9	1.6	5.6	994	0	1	0	2	1	1	0
2017-2018	96892	2	65	1	3	2	8984.9	2	139	31.9	65.9	1.3	3.4	928.462	0	1	0	2	1	0	0
2007-2008	48796	2	77	1	1	2	2952.47	2	66	31.9	46.3	1.8	2.6	531.556	0	1	0	2	1	0	0
2017-2018	95351	2	25	4	3	2	2549.81	2	140	31.9	59.1	3.4	6	550.588	0	1	0	2	0	1	0
2015-2016	86249	2	24	4	1	2	6732.8	2	130	31.9	63.5	2.3	5.8	839.739	0	0	0	2	1	0	2
2013-2014	79014	2	54	2	3	2	3561.51	2	112	31.9	40	2.1	1.8	216.857	0	0	0	2	1	1	1
2017-2018	97278	2	27	2	3	2	3805.61	2	142	31.9	43.9	3.1	2.8	261.032	0	0	0	2	1	1	1
2015-2016	84073	2	39	4	2	2	2658.78	1	127	31.9	67.3	2.4	6.7	608.583	0	0	0	2	1	0	1
2015-2016	88393	2	60	4	3	2	657.893	2	119	31.9	52.2	2.4	3.2	398.667	0	0	0	2	1	1	0
2015-2016	91675	2	48	4	3	2	2111.68	1	123	31.9	53.2	2.9	4.4	476.414	0	0	0	2	1	1	0
2011-2012	69542	2	40	1	3	2	4085.84	1	95	31.9	47.2	2.2	3	260.455	0	0	0	2	1	1	0
2011-2012	71449	2	40	1	3	2	14257.1	1	99	31.9	67.8	2.3	6.2	967.739	0	0	0	2	1	1	0
2017-2018	100291	2	61	2	2	2	1345.66	2	145	31.9	60	1.7	3.6	609.882	0	0	0	2	1	1	0
2011-2012	68452	2	69	4	1	2	1443.81	2	90	31.9	56.9	1.3	2.4	524.308	0	0	0	2	1	0	0
2017-2018	97670	2	27	4	3	2	3980.7	1	134	31.9	49.3	3.5	4.1	411.171	0	0	0	2	0	1	0
2003-2004	30858	2	75	4	3	2	4086.82	1	33	31.89	53.9	2.3	3.3	350.087	1	1	1	2	1	0	0
2003-2004	23792	2	76	3	1	2	497.772	1	38	31.89	59.9	2.2	4.4	854	0	0	1	2	1	0	0
2001-2002	15577	2	36	2	1	2	2687.24	1	20	31.89	51.3	3.1	4.2	482.323	0	0	0	2	1	0	2
2005-2006	37611	2	27	3	3	2	2265.07	2	55	31.89	65.1	2.7	6.6	1048.67	0	0	0	1	1	1	1
2009-2010	56949	2	44	1	3	2	1963.51	2	76	31.89	63.7	1.4	3.7	618.429	0	0	0	2	1	1	0
2005-2006	41160	2	23	2	2	2	429.219	2	45	31.89	63.5	2.3	5.7	1551.39	0	0	0	2	1	0	0
2003-2004	27737	2	38	4	2	2	11761.6	2	36	31.89	46.7	2	2.1	191.1	0	0	0	1	0	1	0
2005-2006	33643	2	41	1	3	2	4246.29	1	48	31.87	73.4	1.6	6.1	834.937	0	0	1	1	1	1	0
2003-2004	25797	2	85	2	1	2	2126.21	2	33	31.87	58	2.2	4.3	584.409	0	1	0	2	1	0	0
2009-2010	58170	2	76	1	2	2	2847.94	2	80	31.87	59.7	1.4	3.3	504.429	0	0	0	2	1	1	1
2005-2006	34327	2	82	3	1	2	1251.43	2	58	31.86	64.9	1.3	3.9	945	0	1	0	2	1	0	0
2005-2006	35543	2	54	2	3	2	2872.72	2	52	31.85	53.4	1.4	2.5	533.929	0	0	0	2	1	1	0
2003-2004	26202	2	45	1	2	2	4498.42	2	29	31.84	66.7	2.9	7.9	1639.93	0	1	1	2	1	1	2
2007-2008	44260	2	77	4	3	2	855.729	2	69	31.84	58.6	2.6	4.9	554.077	0	1	1	2	1	1	1
2007-2008	42578	2	69	2	1	2	972.314	1	62	31.84	40	3	2.6	217.533	0	1	1	2	1	0	0
2007-2008	42009	2	38	1	2	2	3413.76	2	59	31.84	58.3	2.2	4.7	792.591	0	1	0	1	1	1	1
2007-2008	45314	2	80	1	3	2	4469.86	2	66	31.84	68	0.9	3.7	678.333	0	0	0	2	1	0	1
2001-2002	10433	2	81	1	2	2	2901.29	2	23	31.84	66.4	1.6	4.7	719.688	0	0	0	2	1	0	0
2009-2010	55759	2	80	3	1	2	1870.17	1	75	31.83	42	3.4	3.9	135.353	0	1	1	2	1	0	1
2009-2010	51916	2	66	3	3	2	576.023	3	86	31.83	67.2	1.5	5.4	1173.6	0	1	0	2	1	1	0
2005-2006	39068	2	58	3	1	2	2395.74	1	56	31.83	63.7	1.7	4.8	892.235	0	0	0	2	1	0	0
2001-2002	13929	2	78	3	1	2	322.071	1	28	31.82	50.2	2.7	3.3	392.333	0	1	0	2	1	1	0
2005-2006	37394	2	68	1	1	2	7876.01	2	49	31.81	53.8	2.8	4.5	382.5	0	0	0	2	1	1	0
2001-2002	19961	2	23	1	2	2	6990.23	1	18	31.81	68.8	1.5	4.3	1261.33	0	0	0	2	0	0	2
2011-2012	67850	2	64	2	3	2	1160.07	1	99	31.8	48.6	2	2.2	237.6	0	1	1	2	1	1	1
2017-2018	101103	2	53	2	3	2	4543.26	2	137	31.8	55	2.8	5.3	603.821	0	1	1	2	1	1	0
2007-2008	46264	2	80	1	3	2	4126.84	1	65	31.8	76.5	1.6	7.3	1496.5	1	1	1	2	1	0	0
2005-2006	36932	2	85	4	1	2	4406.78	2	47	31.8	55.4	3	4.2	275.8	0	1	1	2	1	0	0
2013-2014	78804	2	64	2	3	2	1162.61	2	106	31.8	57.2	2.4	3.8	323	0	1	0	2	1	1	1
2007-2008	46717	2	49	4	3	2	3233.19	1	72	31.8	37.8	2.4	2.1	203	0	1	0	2	1	1	1
2017-2018	96704	2	80	2	1	2	1570.86	2	148	31.8	62.8	2	5.5	629.75	0	1	0	2	1	0	1
2015-2016	93327	2	75	1	1	2	11987.4	2	130	31.8	41.6	3.4	3.6	320.824	0	1	0	2	1	1	0
2013-2014	79884	2	62	1	1	2	12432.7	2	112	31.8	49	2	2.5	275	0	1	0	1	1	1	0
[truncated: 15,045 more rows]
